# Supplementary material for: The Intratumor Microbiota Signatures Associate With Subtype, Tumor Stage, and Survival Status of Esophageal Carcinoma
Source: Front Oncol. 2021 Oct 27;11:754788. doi: 10.3389/fonc.2021.754788 (PMC8578860; doi:10.3389/fonc.2021.754788)
Supplement: Supplementary file 2 [file Table_1.xlsx]

## Sheet: Sheet1
Table S1 shows the microbial profiling of all samples at different taxonomic levels in this study
Phylum_level	TCGA-L5-A891-01A	TCGA-LN-A4A2-01A	TCGA-IG-A4P3-01A	TCGA-L5-A4OP-01A	TCGA-L5-A43M-01A	TCGA-LN-A4A4-01A	TCGA-LN-A49W-01A	TCGA-L5-A4OF-01A	TCGA-L5-A4ON-11A	TCGA-LN-A49O-01A	TCGA-LN-A49K-01A	TCGA-LN-A4A3-01A	TCGA-L5-A43C-01A	TCGA-LN-A4A8-01A	TCGA-L5-A4OG-11A	TCGA-LN-A4MR-01A	TCGA-IG-A97I-01A	TCGA-L5-A43H-11A	TCGA-LN-A4A1-01A	TCGA-L5-A4ON-01A	TCGA-L5-A4OI-11A	TCGA-L7-A56G-01A	TCGA-LN-A4A6-01A	TCGA-IG-A3Y9-01A	TCGA-L7-A6VZ-01A	TCGA-L5-A4OS-01A	TCGA-LN-A49M-01A	TCGA-LN-A49S-01A	TCGA-L5-A891-11A	TCGA-LN-A49L-01A	TCGA-L5-A43M-11A	TCGA-IG-A3YB-01A	TCGA-L5-A8NE-01A	TCGA-L5-A4OH-11A	TCGA-L5-A43E-01A	TCGA-IG-A3I8-01A	TCGA-IG-A3I8-11A	TCGA-LN-A49P-01A	TCGA-V5-A7RC-01B	TCGA-L5-A43J-01A	TCGA-JY-A93C-01A	TCGA-L5-A43I-01A	TCGA-L5-A8NN-11A	TCGA-L5-A4OT-11A	TCGA-LN-A49Y-01A	TCGA-L5-A4OT-01A	TCGA-L5-A4OM-01A	TCGA-L5-A4OG-01A	TCGA-L5-A4OP-11A
Bacteroidetes	0.459069	0.0388827	0.75173	0	0.0883553	0.3682	0.2186	0.26761	0.0300538	0.635325	0.846709	0.0373578	0.171208	0.211105	0.306667	0.73829	0.547961	0.103161	0.272928	0.137078	0.0938479	0.799511	0	0.226093	0.0343002	0.622303	0.765966	0.0380478	0.201445	0.5593	0.174332	0.041155	0.108324	0.101779	0.116294	0.0822614	0.151108	0.714182	0.392698	0	0.14008	0.326323	0.623794	0.0328734	0.471023	0.100575	0.255665	0.462257	0.0653145
Proteobacteria	0.067155	0.04209	0	0	0.862166	0.322458	0.0203891	0.130504	0.0876407	0.0216921	0.0127171	0.0293733	0.301573	0.0489711	0.629444	0	0.1566	0.638935	0.0963484	0	0.862661	0.0157195	1	0.0436782	0.0878861	0	0	0.0224266	0.0977185	0.123006	0.724739	0.496484	0.0717863	0.0779247	0.101758	0.411541	0.376586	0.0885589	0.0212973	0.647668	0.0265409	0.0146933	0.0174635	0.936659	0.0411456	0.0120659	0.0862869	0.0430462	0.079065
Firmicutes	0.256215	0.531523	0.202601	1	0.0477119	0.198977	0.581088	0.306199	0.337203	0.263815	0.0499369	0.560492	0.384799	0.652506	0.0255556	0.127582	0.116903	0.257903	0.401053	0.548312	0.022144	0.103155	0	0.217947	0.554523	0.34155	0.186504	0.9073	0.364198	0.216554	0.0825783	0.180538	0.413889	0.820296	0.61505	0.424093	0.370747	0.186734	0.344679	0.352332	0.368441	0.492884	0.262032	0.0124966	0.326779	0.163074	0.589059	0.0852685	0.800103
Fusobacteria	0.0647004	0	0.0183349	0	0	0.014746	0.0110683	0.0742579	0.0420753	0	0.011561	0	0.0234992	0	0.0383333	0.0732418	0.155322	0	0.0241598	0	0.0202172	0.0622297	0	0.511447	0.032415	0	0	0	0.022038	0	0.0183507	0.0114031	0.033024	0	0.130391	0.0761661	0.0779402	0	0.0844856	0	0.031238	0.163161	0.02788	0.0175325	0.016234	0.720627	0.0365236	0.391818	0
Verrucomicrobia	0	0	0	0	0	0	0	0	0	0	0	0	0	0	0	0	0	0	0	0	0	0	0	0	0	0	0	0	0	0	0	0	0	0	0	0	0	0	0	0	0	0	0	0	0	0	0	0	0
Chloroflexi	0	0	0	0	0	0	0	0	0	0	0	0	0	0	0	0	0	0	0	0	0	0	0	0	0	0	0	0	0	0	0	0	0	0	0	0	0	0	0	0	0	0	0	0	0	0	0	0	0
Thermotogae	0	0	0	0	0	0	0	0	0	0	0	0	0	0	0	0	0	0	0	0	0	0	0	0	0	0	0	0	0	0	0	0	0	0	0	0	0	0	0	0	0	0	0	0	0	0	0	0	0
Actinobacteria	0.152462	0.197187	0.0181667	0	0	0.072447	0.0969101	0.22143	0.503027	0.0315272	0	0.205577	0.118921	0.0874178	0	0.0454001	0	0	0.0627523	0.31461	0	0	0	0	0.290876	0.0331644	0.0353645	0.0299197	0.314048	0.0913512	0	0.270421	0.3655	0	0.0365072	0	0.0236182	0.0105255	0	0	0.432502	0	0.0658999	0	0.144819	0	0.0324654	0	0.0555174
Spirochaetes	0	0	0	0	0	0.0210658	0	0	0	0	0	0	0	0	0	0	0.0196334	0	0	0	0	0.014323	0	0	0	0	0	0	0	0	0	0	0	0	0	0	0	0	0.152488	0	0	0	0	0	0	0	0	0	0
Synergistetes	0	0	0	0	0	0	0	0	0	0	0	0	0	0	0	0	0	0	0	0	0	0	0	0	0	0	0	0	0	0	0	0	0	0	0	0	0	0	0	0	0	0	0	0	0	0	0	0	0
Tenericutes	0	0.189995	0	0	0	0	0.0719443	0	0	0.0461864	0.0709077	0.166556	0	0	0	0	0	0	0.134339	0	0	0	0	0	0	0	0	0	0	0	0	0	0	0	0	0	0	0	0	0	0	0	0	0	0	0	0	0.0176098	0
Class_level	TCGA-L5-A891-01A	TCGA-LN-A4A2-01A	TCGA-IG-A4P3-01A	TCGA-L5-A4OP-01A	TCGA-L5-A43M-01A	TCGA-LN-A4A4-01A	TCGA-LN-A49W-01A	TCGA-L5-A4OF-01A	TCGA-L5-A4ON-11A	TCGA-LN-A49O-01A	TCGA-LN-A49K-01A	TCGA-LN-A4A3-01A	TCGA-L5-A43C-01A	TCGA-LN-A4A8-01A	TCGA-L5-A4OG-11A	TCGA-LN-A4MR-01A	TCGA-IG-A97I-01A	TCGA-L5-A43H-11A	TCGA-LN-A4A1-01A	TCGA-L5-A4ON-01A	TCGA-L5-A4OI-11A	TCGA-L7-A56G-01A	TCGA-LN-A4A6-01A	TCGA-IG-A3Y9-01A	TCGA-L7-A6VZ-01A	TCGA-L5-A4OS-01A	TCGA-LN-A49M-01A	TCGA-LN-A49S-01A	TCGA-L5-A891-11A	TCGA-LN-A49L-01A	TCGA-L5-A43M-11A	TCGA-IG-A3YB-01A	TCGA-L5-A8NE-01A	TCGA-L5-A4OH-11A	TCGA-L5-A43E-01A	TCGA-IG-A3I8-01A	TCGA-IG-A3I8-11A	TCGA-LN-A49P-01A	TCGA-V5-A7RC-01B	TCGA-L5-A43J-01A	TCGA-JY-A93C-01A	TCGA-L5-A43I-01A	TCGA-L5-A8NN-11A	TCGA-L5-A4OT-11A	TCGA-LN-A49Y-01A	TCGA-L5-A4OT-01A	TCGA-L5-A4OM-01A	TCGA-L5-A4OG-01A	TCGA-L5-A4OP-11A
Gammaproteobacteria	0.0730596	0	0	0	0	0.300374	0	0.113039	0.0722402	0	0	0	0.187913	0	0.637204	0	0.0340207	0.621176	0.0596694	0	0	0	1	0.0368034	0.053477	0	0	0	0.13683	0.0702474	0.0248307	0.19103	0.0634132	0.0108313	0.0735752	0.323788	0.284753	0.0538466	0	0.428571	0.011712	0	0.0116557	0	0.0305204	0	0.0556609	0.0252821	0.0617871
Actinobacteria	0.14593	0.199652	0	0	0	0.0739704	0.0970986	0.218617	0.515252	0.0275061	0	0.206991	0.111645	0.0880428	0	0	0	0	0.0535515	0.337759	0	0	0	0	0.290245	0	0	0.0303012	0.286124	0.0814251	0	0.286655	0.338133	0	0.036031	0	0.0218014	0.0105393	0	0	0.455575	0	0.0477248	0	0.132228	0	0.0329843	0	0.0565589
Alphaproteobacteria	0	0	0	0	0	0	0	0	0	0	0	0	0	0	0	0	0	0	0.0155202	0	0	0	0	0	0	0	0	0	0	0.013765	0	0	0.0149695	0	0	0	0	0	0	0	0	0	0	0	0	0	0	0	0
Betaproteobacteria	0.0128533	0.0158849	0	0	0	0.0114152	0.0129382	0.0109536	0	0	0	0.0146581	0	0.0421714	0	0	0.0412953	0	0.0138739	0	0	0	0	0	0.0318096	0	0	0	0.0215587	0.0460999	0	0	0.0265752	0.0565396	0	0	0	0.0383674	0	0.285714	0.0123295	0	0	0	0	0	0	0.0199458	0
Deltaproteobacteria	0	0	0	0	0	0	0	0	0	0	0	0	0	0	0	0	0	0	0	0	0	0	0	0	0	0	0	0	0	0	0	0	0	0	0	0	0	0	0	0	0	0	0	0	0	0	0	0	0
Epsilonproteobacteria	0	0.0178783	0	0	0.861691	0	0	0	0	0.0125373	0	0.0147312	0.0539229	0	0	0	0.0485625	0	0.0114041	0	0.858999	0	0	0	0	0	0	0.0180988	0	0	0.741535	0.275483	0	0.0129976	0.0139124	0.0697327	0.035843	0	0.014753	0	0	0	0	0.93099	0	0.0113264	0.0222644	0	0
Mollicutes	0	0.192844	0	0	0	0	0.0720842	0	0	0.0469418	0.0724434	0.167829	0	0	0	0	0	0	0.135146	0	0	0	0	0	0	0	0	0	0	0	0	0	0	0	0	0	0	0	0	0	0	0	0	0	0	0	0	0.0178462	0
Coriobacteriia	0	0	0	0	0	0	0	0	0	0	0	0	0.0179743	0	0	0.0198812	0	0	0	0	0	0	0	0	0	0.0252689	0.0348646	0	0	0	0	0	0	0	0	0	0	0	0	0	0	0	0.0137872	0	0	0	0	0	0
Bacilli	0.1753	0.162934	0.140696	1	0.0248248	0.0832636	0.316062	0.215488	0.301685	0.122205	0	0.156973	0.320841	0.637843	0	0.0508206	0.0644677	0.270588	0.21454	0.515076	0	0.0127599	0	0.145748	0.506275	0.0702559	0.0945459	0.257425	0.258238	0.157442	0	0.142022	0.255183	0.815651	0.570409	0.396004	0.433622	0.16695	0	0	0.204807	0.434787	0.0573424	0	0.141357	0	0.250845	0.0267693	0.765209
Flavobacteriia	0	0.0134087	0	0	0	0	0.0110899	0	0	0	0	0.0170047	0	0	0.0500408	0.020587	0.0212461	0	0.0109326	0	0.0181394	0	0	0	0	0	0	0	0	0	0	0	0	0.0129976	0	0.0137065	0.0179215	0.072898	0	0	0	0	0.122358	0	0.0133101	0.011749	0	0	0
Sphingobacteriia	0	0	0	0	0	0	0	0	0	0	0	0	0	0	0	0	0	0	0	0	0	0	0	0	0	0	0	0	0	0	0	0	0	0	0	0	0	0	0	0	0	0	0	0	0	0	0	0	0
Clostridia	0.0290072	0	0.0242057	0	0	0.058016	0	0	0	0.0140373	0.0157486	0	0.0179743	0	0.0250204	0	0.0233155	0	0.0304162	0	0	0.0230305	0	0.0448461	0	0.06252	0.0410147	0	0.028644	0	0	0	0.0341492	0	0	0	0	0	0.262481	0.285714	0.0270609	0	0.067468	0	0	0.145814	0.0890575	0.0535386	0
Thermotogae	0	0	0	0	0	0	0	0	0	0	0	0	0	0	0	0	0	0	0	0	0	0	0	0	0	0	0	0	0	0	0	0	0	0	0	0	0	0	0	0	0	0	0	0	0	0	0	0	0
Bacteroidia	0.443171	0.0261324	0.73525	0	0.0886599	0.371083	0.207935	0.268494	0.0307842	0.638821	0.85436	0.020505	0.181883	0.212614	0.250204	0.718782	0.54821	0.108235	0.271391	0.147165	0.0757261	0.802035	0	0.224264	0.0321265	0.613827	0.770391	0.0373652	0.179811	0.561871	0.193002	0.0489155	0.11397	0.0909832	0.114777	0.0699676	0.112867	0.642052	0.391378	0	0.146263	0.324101	0.512245	0.0325795	0.457981	0.0889274	0.259751	0.45954	0.0665399
Fusobacteriia	0.0637149	0	0.0181543	0	0	0.0150412	0.0110899	0.0754549	0.0430978	0	0.0118114	0	0.0269615	0	0.0375306	0.0734075	0.162077	0	0.024305	0	0.0202344	0.0634695	0	0.512879	0.0328853	0	0	0	0.0207707	0	0.020316	0.0121013	0.0339352	0	0.12869	0.0776702	0.071686	0	0.0863619	0	0.0332016	0.164333	0.0284076	0.0176105	0.0169407	0.724293	0.0371073	0.397078	0
Verrucomicrobiae	0	0	0	0	0	0	0	0	0	0	0	0	0	0	0	0	0	0	0	0	0	0	0	0	0	0	0	0	0	0	0	0	0	0	0	0	0	0	0	0	0	0	0	0	0	0	0	0	0
Spirochaetia	0	0	0	0	0	0.0214874	0	0	0	0	0	0	0	0	0	0	0.0204873	0	0	0	0	0.0146084	0	0	0	0	0	0	0	0	0	0	0	0	0	0	0	0	0.155875	0	0	0	0	0	0	0	0	0	0
Anaerolineae	0	0	0	0	0	0	0	0	0	0	0	0	0	0	0	0	0	0	0	0	0	0	0	0	0	0	0	0	0	0	0	0	0	0	0	0	0	0	0	0	0	0	0	0	0	0	0	0	0
Erysipelotrichia	0	0	0	0	0	0	0	0	0	0	0	0	0	0	0	0	0	0	0	0	0	0	0	0	0	0	0	0	0	0	0	0	0	0	0	0	0	0	0	0	0	0	0	0	0	0	0	0	0
Synergistia	0	0	0	0	0	0	0	0	0	0	0	0	0	0	0	0	0	0	0	0	0	0	0	0	0	0	0	0	0	0	0	0	0	0	0	0	0	0	0	0	0	0	0	0	0	0	0	0	0
Negativicutes	0.0352021	0.364761	0.0544629	0	0.0195052	0.0247105	0.25784	0.0775178	0.0307842	0.125597	0.0149611	0.395832	0.0449358	0.0193286	0	0.0846447	0.0292892	0	0.140306	0	0.0109347	0.0543912	0	0.026148	0.034422	0.206929	0.041998	0.654474	0.0363211	0.0493927	0.020316	0.0226898	0.0555127	0	0.0556496	0.0362461	0.0215058	0.015347	0.0514894	0	0.071913	0.051354	0.125817	0	0.178567	0	0.25233	0	0.0499049
Tissierellia	0	0	0	0	0	0	0	0	0	0	0	0	0.0359486	0	0	0	0	0	0	0	0	0	0	0	0	0	0	0	0.0145367	0	0	0	0.0428888	0	0	0	0	0	0	0	0.0228732	0	0	0	0	0	0	0	0
Order_level	TCGA-L5-A891-01A	TCGA-LN-A4A2-01A	TCGA-IG-A4P3-01A	TCGA-L5-A4OP-01A	TCGA-L5-A43M-01A	TCGA-LN-A4A4-01A	TCGA-LN-A49W-01A	TCGA-L5-A4OF-01A	TCGA-L5-A4ON-11A	TCGA-LN-A49O-01A	TCGA-LN-A49K-01A	TCGA-LN-A4A3-01A	TCGA-L5-A43C-01A	TCGA-LN-A4A8-01A	TCGA-L5-A4OG-11A	TCGA-LN-A4MR-01A	TCGA-IG-A97I-01A	TCGA-L5-A43H-11A	TCGA-LN-A4A1-01A	TCGA-L5-A4ON-01A	TCGA-L5-A4OI-11A	TCGA-L7-A56G-01A	TCGA-LN-A4A6-01A	TCGA-IG-A3Y9-01A	TCGA-L7-A6VZ-01A	TCGA-L5-A4OS-01A	TCGA-LN-A49M-01A	TCGA-LN-A49S-01A	TCGA-L5-A891-11A	TCGA-LN-A49L-01A	TCGA-L5-A43M-11A	TCGA-IG-A3YB-01A	TCGA-L5-A8NE-01A	TCGA-L5-A4OH-11A	TCGA-L5-A43E-01A	TCGA-IG-A3I8-01A	TCGA-IG-A3I8-11A	TCGA-LN-A49P-01A	TCGA-V5-A7RC-01B	TCGA-L5-A43J-01A	TCGA-JY-A93C-01A	TCGA-L5-A43I-01A	TCGA-L5-A8NN-11A	TCGA-L5-A4OT-11A	TCGA-LN-A49Y-01A	TCGA-L5-A4OT-01A	TCGA-L5-A4OM-01A	TCGA-L5-A4OG-01A	TCGA-L5-A4OP-11A
Spirochaetales	0	0	0	0	0	0.0218976	0	0	0	0	0	0	0	0	0	0	0.0204394	0	0	0	0	0.0146294	0	0	0	0	0	0	0	0	0	0	0.0102232	0	0	0	0	0	0.155977	0	0	0	0	0	0	0	0	0	0
Rhizobiales	0	0	0	0	0	0	0	0	0	0	0	0	0	0	0	0	0	0	0	0	0	0	0	0	0	0	0	0	0	0.0121033	0	0	0.0138563	0	0	0	0	0	0	0	0	0	0	0	0	0	0	0	0
Bacillales	0.0713364	0	0	0	0.0106392	0	0	0.0439237	0.0698776	0	0	0	0.0454187	0	0	0	0.0155075	0	0.0162449	0	0	0	0	0	0.0183035	0	0	0	0.0778923	0	0	0.040433	0.0219327	0	0	0	0.0485614	0	0	0	0.0515756	0.0136711	0	0	0	0	0.0378215	0.0262009	0.0350877
Actinomycetales	0.011611	0.172989	0	0	0	0.0397361	0.0608696	0.139782	0.223913	0.0281796	0	0.197537	0.103673	0.0423892	0	0	0	0	0.0295395	0	0	0	0	0	0.0306904	0	0	0.0354622	0.0168052	0.0312861	0	0.0249867	0.0474102	0	0.0474576	0	0.0242807	0.0152086	0	0	0.0284641	0	0.0161487	0	0.0464682	0	0	0	0
Mycoplasmatales	0	0.198651	0	0	0	0	0.0753623	0	0	0.0428491	0.0724891	0.169399	0	0	0	0	0	0	0.135313	0	0	0	0	0	0	0	0	0	0	0	0	0	0	0	0	0	0	0	0	0	0	0	0	0	0	0	0	0.0174672	0
Thermotogales	0	0	0	0	0	0	0	0	0	0	0	0	0	0	0	0	0	0	0	0	0	0	0	0	0	0	0	0	0	0	0	0	0	0	0	0	0	0	0	0	0	0	0	0	0	0	0	0	0
Verrucomicrobiales	0	0	0	0	0	0	0	0	0	0	0	0	0	0	0	0	0	0	0	0	0	0	0	0	0	0	0	0	0	0	0	0	0	0	0	0	0	0	0	0	0	0	0	0	0	0	0	0	0
Pseudomonadales	0	0	0	0	0	0.285973	0	0.130447	0.0291157	0	0	0	0.0315956	0	0.639806	0	0	0	0	0	0	0	1	0	0	0	0	0	0	0	0.04	0.010979	0.0232489	0	0	0	0	0	0	0	0	0	0	0	0.0118255	0	0.0453858	0	0
Burkholderiales	0	0	0	0	0	0	0.0115942	0	0	0	0	0	0	0.0462428	0	0	0	0	0	0	0	0	0	0	0	0	0	0	0	0.0260717	0	0	0	0	0	0	0	0	0	0	0	0	0	0	0	0	0	0	0
Coriobacteriales	0	0	0	0	0	0	0	0	0	0	0	0	0.0197473	0	0	0.0167222	0	0	0	0	0	0	0	0	0	0.0203517	0.033746	0	0	0	0	0	0	0	0	0	0	0	0	0	0	0	0.0130517	0	0	0	0	0	0
Bifidobacteriales	0	0	0	0	0	0	0	0	0	0	0	0	0.0197473	0	0	0	0	0	0	0	0	0	0	0	0	0	0	0	0	0	0	0	0.0123168	0	0	0	0	0	0	0	0.0312511	0	0	0	0	0	0	0	0
Micrococcales	0	0	0	0	0	0.0319402	0	0	0	0	0	0	0	0	0	0	0	0	0	0	0	0	0	0	0.0363195	0	0	0	0.0102433	0	0	0.0418676	0.0186845	0	0	0	0	0	0	0	0.0109287	0	0.0123507	0	0.0205556	0	0	0	0
Corynebacteriales	0.0116544	0	0	0	0	0	0	0	0	0	0	0	0	0	0	0	0	0	0	0.111111	0	0	0	0	0.0155564	0	0	0	0.0353138	0.0238558	0	0.0924022	0.0180939	0	0	0	0	0	0	0	0.0123892	0	0	0	0	0	0.0151286	0	0.0350877
Propionibacteriales	0.0303538	0	0	0	0	0	0	0.0433572	0	0	0	0	0	0	0	0	0	0	0.0535613	0	0	0	0	0	0.0435471	0	0	0	0.140798	0.127172	0	0.0368229	0.106113	0	0	0	0	0	0	0	0.40631	0	0.0195926	0	0.0451342	0	0	0	0
Enterobacterales	0	0	0	0	0	0	0	0	0.0105875	0	0	0	0	0	0	0	0	0	0	0	0	0	0	0	0	0	0	0	0	0.0144843	0	0	0	0	0	0	0	0	0	0	0	0	0	0	0	0	0	0	0
Hydrogenophilales	0	0	0	0	0	0	0	0	0	0	0	0	0	0	0	0	0	0	0	0	0	0	0	0	0	0	0	0	0	0	0	0	0	0	0	0	0	0	0	0	0	0	0	0	0	0	0	0	0
Xanthomonadales	0	0	0	0	0	0	0	0	0	0	0	0	0	0	0	0	0	0	0	0	0	0	0	0	0	0	0	0	0	0	0	0	0	0	0	0	0	0	0	0	0	0	0	0	0	0	0.0226929	0	0
Cardiobacteriales	0	0	0	0	0	0	0	0	0	0	0	0	0	0	0	0	0	0	0	0	0	0	0	0	0	0	0	0	0	0	0	0	0	0	0	0	0	0	0	0	0	0	0	0	0	0	0	0	0
Pasteurellales	0.0753349	0	0	0	0	0.0120437	0	0.0366031	0.0436735	0	0	0	0.0987363	0	0	0	0.0321767	0.5	0.0401894	0	0	0	0	0.0402457	0.0542324	0	0	0	0.047178	0.0231749	0	0.229845	0.0322032	0.0128199	0.108475	0.322584	0.223382	0.0570321	0	0.428571	0	0	0	0	0.017806	0	0	0.0480349	0.0350877
Bacteroidales	0.492178	0.0269304	0.741985	0	0.0886599	0.383637	0.217391	0.271382	0.0485261	0.641209	0.854898	0.0206984	0.199823	0.233141	0.24841	0.714495	0.546927	0.1	0.271724	0.222222	0.0757393	0.80319	0	0.22366	0.0382842	0.614987	0.768812	0.0372062	0.240395	0.55443	0.19	0.055421	0.151671	0.0897391	0.111864	0.0703282	0.122333	0.636262	0.391636	0	0.153239	0.323549	0.517764	0.0325886	0.468878	0.0889242	0.26475	0.449782	0.0701754
Clostridiales	0.0321844	0	0.0244275	0	0	0.0591234	0	0	0	0.0140898	0.0157585	0	0.0197473	0	0.024841	0	0.023261	0	0.0304536	0	0	0.0230637	0	0.0447253	0	0.0626386	0.0409344	0	0.0383139	0	0	0	0.0454459	0	0	0	0	0	0.262652	0.285714	0.0283516	0	0.0681949	0	0	0.145809	0.0907716	0.0524017	0
Lactobacillales	0.117024	0.168043	0.132824	1	0.0141856	0.0618137	0.330435	0.149782	0.422581	0.122662	0	0.158604	0.273894	0.657033	0	0.0484126	0.0497638	0.4	0.17047	0.666667	0	0.0105924	0	0.141415	0.604799	0.0702031	0.0931658	0.255294	0.230003	0.103412	0	0.117595	0.251377	0.804497	0.538983	0.390065	0.419571	0.160324	0	0	0.0989874	0.421745	0.0440829	0	0.128559	0	0.205749	0	0.77193
Flavobacteriales	0	0.0138203	0	0	0	0	0.0115942	0	0	0	0	0.0171645	0	0	0.0496819	0.0204642	0.0211964	0	0.0109461	0	0.0181425	0	0	0	0	0	0	0	0.0112504	0	0	0	0	0.0128199	0	0.0137772	0.0194246	0.0722407	0	0	0	0	0.123676	0	0.0137156	0.0117486	0	0	0
Sphingobacteriales	0	0	0	0	0	0	0	0	0	0	0	0	0	0	0	0	0	0	0	0	0	0	0	0	0	0	0	0	0	0	0	0	0	0	0	0	0	0	0	0	0	0	0	0	0	0	0	0	0
Fusobacteriales	0.0707606	0	0.0183206	0	0	0.0153283	0.0115942	0.0777513	0.0679365	0	0.0118189	0	0.0296209	0	0.0372614	0.0729697	0.161698	0	0.0243349	0	0.0202379	0.0635609	0	0.511497	0.0391884	0	0	0	0.0277691	0	0.02	0.0181721	0.0451611	0	0.125424	0.0780705	0.0776983	0	0.0864188	0	0.0347852	0.164053	0.0287137	0.0176155	0.0170919	0.724267	0.0378215	0.388646	0
Rhodobacterales	0	0	0	0	0	0	0	0	0	0	0	0	0	0	0	0	0	0	0	0	0	0	0	0	0	0	0	0	0	0	0	0	0	0	0	0	0	0	0	0	0	0	0	0	0	0	0	0	0
Caulobacterales	0	0	0	0	0	0	0	0	0	0	0	0	0	0	0	0	0	0	0	0	0	0	0	0	0	0	0	0	0	0	0	0	0	0	0	0	0	0	0	0	0	0	0	0	0	0	0	0	0
Neisseriales	0.0149452	0	0	0	0	0	0	0.0137261	0	0	0	0	0	0	0	0	0.0423656	0	0.0118807	0	0	0	0	0	0.0463125	0	0	0	0.0315745	0.0173812	0	0	0.0339411	0.0673043	0	0	0	0.0304171	0	0.285714	0.0159932	0	0	0	0	0	0	0.0174672	0
Desulfovibrionales	0	0	0	0	0	0	0	0	0	0	0	0	0	0	0	0	0	0	0	0	0	0	0	0	0	0	0	0	0	0	0	0	0	0	0	0	0	0	0	0	0	0	0	0	0	0	0	0	0
Campylobacterales	0	0.0184271	0	0	0.861691	0	0	0	0	0.0125842	0	0.0148626	0.0592418	0	0	0	0.0484488	0	0.0114181	0	0.859047	0	0	0	0	0	0	0.0180218	0	0	0.73	0.260395	0	0.0128199	0.0135593	0.0700921	0.0388491	0	0.0147624	0	0	0	0	0.930381	0	0.011326	0.0226929	0	0
Anaerolineales	0	0	0	0	0	0	0	0	0	0	0	0	0	0	0	0	0	0	0	0	0	0	0	0	0	0	0	0	0	0	0	0	0	0	0	0	0	0	0	0	0	0	0	0	0	0	0	0	0
Erysipelotrichales	0	0	0	0	0	0	0	0	0	0	0	0	0	0	0	0	0	0	0	0	0	0	0	0	0	0	0	0	0	0	0	0	0	0	0	0	0	0	0	0	0	0	0	0	0	0	0	0	0
Synergistales	0	0	0	0	0	0	0	0	0	0	0	0	0	0	0	0	0	0	0	0	0	0	0	0	0	0	0	0	0	0	0	0	0	0	0	0	0	0	0	0	0	0	0	0	0	0	0	0	0
Selenomonadales	0	0	0	0	0	0	0	0	0	0	0	0.0100974	0.0197473	0	0	0	0	0	0	0	0	0.0171887	0	0	0	0.0120387	0.0158483	0	0	0	0	0	0	0	0	0	0	0	0.0414995	0	0	0	0.104005	0	0	0	0	0	0
Eggerthellales	0	0	0	0	0	0	0	0	0	0	0	0	0	0	0	0	0	0	0	0	0	0	0	0	0	0	0	0	0	0	0	0	0	0	0	0	0	0	0	0	0	0	0	0	0	0	0	0	0
Tissierellales	0	0	0	0	0	0	0	0	0	0	0	0	0.0394945	0	0	0	0	0	0	0	0	0	0	0	0	0	0	0	0.0189956	0	0	0	0.0611073	0	0	0	0	0	0	0	0.0233943	0	0	0	0	0	0	0	0
Acidaminococcales	0	0	0	0	0	0	0	0	0	0	0	0	0	0	0	0	0	0	0	0	0	0	0	0	0	0	0	0	0	0	0	0	0	0	0	0	0	0	0	0	0	0	0	0	0	0	0	0	0
Veillonellales	0.0362513	0.365957	0.0549618	0	0.0195052	0.0164232	0.266667	0.0655805	0.0388209	0.125078	0.0110309	0.389331	0.0296209	0.0211946	0	0.0927323	0.021045	0	0.132736	0	0	0.0372783	0	0.0260776	0.0399209	0.195172	0.0260678	0.65169	0.0458991	0.0434529	0.02	0.0295297	0.0670861	0	0.0474576	0.0303608	0.0258994	0.0152086	0.0100597	0	0.0688597	0.0512666	0.0231667	0	0.179646	0	0.257186	0	0.0526316
Family_level	TCGA-L5-A891-01A	TCGA-LN-A4A2-01A	TCGA-IG-A4P3-01A	TCGA-L5-A4OP-01A	TCGA-L5-A43M-01A	TCGA-LN-A4A4-01A	TCGA-LN-A49W-01A	TCGA-L5-A4OF-01A	TCGA-L5-A4ON-11A	TCGA-LN-A49O-01A	TCGA-LN-A49K-01A	TCGA-LN-A4A3-01A	TCGA-L5-A43C-01A	TCGA-LN-A4A8-01A	TCGA-L5-A4OG-11A	TCGA-LN-A4MR-01A	TCGA-IG-A97I-01A	TCGA-L5-A43H-11A	TCGA-LN-A4A1-01A	TCGA-L5-A4ON-01A	TCGA-L5-A4OI-11A	TCGA-L7-A56G-01A	TCGA-LN-A4A6-01A	TCGA-IG-A3Y9-01A	TCGA-L7-A6VZ-01A	TCGA-L5-A4OS-01A	TCGA-LN-A49M-01A	TCGA-LN-A49S-01A	TCGA-L5-A891-11A	TCGA-LN-A49L-01A	TCGA-L5-A43M-11A	TCGA-IG-A3YB-01A	TCGA-L5-A8NE-01A	TCGA-L5-A4OH-11A	TCGA-L5-A43E-01A	TCGA-IG-A3I8-01A	TCGA-IG-A3I8-11A	TCGA-LN-A49P-01A	TCGA-V5-A7RC-01B	TCGA-L5-A43J-01A	TCGA-JY-A93C-01A	TCGA-L5-A43I-01A	TCGA-L5-A8NN-11A	TCGA-L5-A4OT-11A	TCGA-LN-A49Y-01A	TCGA-L5-A4OT-01A	TCGA-L5-A4OM-01A	TCGA-L5-A4OG-01A	TCGA-L5-A4OP-11A
Spirochaetaceae	0	0	0	0	0	0.0235226	0	0	0	0	0	0	0	0	0	0	0.0208025	0	0	0	0	0.0147407	0	0	0	0	0	0	0	0	0	0	0.0101698	0	0	0	0	0	0.156856	0	0	0	0	0	0	0	0	0	0
Moraxellaceae	0	0	0	0	0	0.0238845	0	0.125	0.0104964	0	0	0	0.0219658	0	0.297316	0	0	0	0	0	0	0	1	0	0	0	0	0	0	0	0.04	0	0	0	0	0	0	0	0	0	0	0	0	0	0	0	0	0	0
Neisseriaceae	0.0162036	0	0	0	0	0.0101931	0	0.0141434	0	0	0	0	0	0	0	0	0.0431183	0	0.0120706	0	0	0	0	0	0.0466865	0	0	0	0.0349756	0.0162613	0	0	0.0337638	0.0673043	0	0	0	0.0303207	0	0.285714	0.0171151	0	0	0	0	0	0	0.0180995	0
Enterobacteriaceae	0	0	0	0	0	0	0	0	0.0101578	0	0	0	0	0	0	0	0	0	0	0	0	0	0	0	0	0	0	0	0	0.0108409	0	0	0	0	0	0	0	0	0	0	0	0	0	0	0	0	0	0	0
Pasteurellaceae	0.0816777	0	0	0	0	0.0129374	0	0.0377157	0.0457101	0	0	0	0.109829	0	0	0	0.0327483	0.5	0.040832	0	0	0	0	0.0406243	0.0546704	0	0	0	0.0522598	0.0216817	0	0.228473	0.0320349	0.0128199	0.108475	0.328092	0.239856	0.0568513	0	0.428571	0	0	0	0	0.0178797	0	0	0.0497738	0.0363636
Bacteroidaceae	0	0	0	0	0	0	0	0	0	0	0	0	0	0	0	0	0	0	0	0	0	0	0	0	0	0	0	0	0	0	0	0	0	0	0	0	0.0625711	0	0	0	0	0	0	0	0	0	0	0	0
Cardiobacteriaceae	0	0	0	0	0	0	0	0	0	0	0	0	0	0	0	0	0	0	0	0	0	0	0	0	0	0	0	0	0	0	0	0	0	0	0	0	0	0	0	0	0	0	0	0	0	0	0	0	0
Micrococcaceae	0	0	0	0	0	0.0222846	0	0	0.0355523	0	0	0	0	0	0	0	0	0	0	0	0	0	0	0	0.0436475	0	0	0	0.0109539	0	0	0.0414728	0.0149406	0	0	0	0	0	0	0	0	0	0.0128047	0	0.0292539	0	0	0	0
Streptococcaceae	0.100452	0.136313	0.110599	1	0.0143381	0.0628282	0.334365	0.146994	0.442288	0.0750581	0	0.143071	0.166083	0.659574	0	0	0.0460186	0.4	0.153187	0.666667	0	0.011039	0	0.135099	0.522083	0.0302264	0.0753489	0.21911	0.187643	0.0869677	0	0.0997811	0.236293	0.804497	0.518644	0.38624	0.43174	0.166181	0	0	0.0828658	0.423613	0.0293166	0	0.113832	0	0.240602	0	0.8
Corynebacteriaceae	0.01126	0	0	0	0	0	0	0	0	0	0	0	0.0156899	0	0	0	0	0	0	0	0	0	0	0	0.0180682	0	0	0	0.0341302	0.0474287	0	0.169123	0.0150412	0	0	0	0	0	0	0	0.0146821	0	0	0	0	0	0	0	0
Mycobacteriaceae	0	0	0	0	0	0	0	0	0	0	0	0	0	0	0	0	0	0	0	0	0	0	0	0	0	0	0	0	0	0	0	0	0	0	0	0	0	0	0	0	0	0	0	0	0	0	0	0	0
Actinomycetaceae	0.0125886	0.176134	0	0	0	0.042685	0.0650155	0.140231	0.234355	0.0296077	0	0.199632	0.115321	0.0425532	0	0	0	0	0.0300118	0	0	0	0	0	0.0309383	0	0	0.0371852	0.0186154	0.0292703	0	0.0224712	0.0471625	0	0.0474576	0	0.0260713	0.0151603	0	0	0.0304609	0	0.0163255	0	0.0475311	0	0	0	0
Mycoplasmataceae	0	0.202263	0	0	0	0	0.0804954	0	0	0.0450206	0.0727116	0.171195	0	0	0	0	0	0	0.137476	0	0	0	0	0	0	0	0	0	0	0	0	0	0	0	0	0	0	0	0	0	0	0	0	0	0	0	0	0.0180995	0
Bifidobacteriaceae	0	0	0	0	0	0	0	0	0	0	0	0	0.0219658	0	0	0	0	0	0	0	0	0	0	0	0	0	0	0	0	0	0	0	0.0122524	0	0	0	0	0	0	0	0.0334434	0	0	0	0	0	0	0	0
Propionibacteriaceae	0.0331609	0	0	0	0	0	0	0.0754314	0	0	0	0	0	0	0	0	0	0	0.06401	0	0	0	0	0	0.0450315	0	0	0	0.157103	0.118978	0	0.0331158	0.106398	0	0	0	0	0	0	0	0.438094	0	0.0200495	0	0.04718	0	0	0	0
Veillonellaceae	0.0393034	0.372611	0.0552995	0	0.0197149	0.017642	0.28483	0.0675739	0.0406312	0.131417	0.0110648	0.39346	0.0329487	0.0212766	0	0.0945493	0.0214188	0	0.134858	0	0	0.037562	0	0.0263229	0.0402433	0.197464	0.0263622	0.683355	0.0508432	0.0406532	0.02	0.0265569	0.0667355	0	0.0474576	0.0308792	0.0278094	0.0151603	0.0101164	0	0.0736902	0.0531504	0.0234203	0	0.182628	0	0.255639	0	0.0545455
Clostridiaceae	0	0	0	0	0	0	0	0	0	0	0	0	0	0	0	0	0	0	0	0	0	0	0	0	0	0	0	0	0	0	0	0	0	0	0	0	0	0	0	0	0	0	0	0	0	0	0	0	0
Rhodobacteraceae	0	0	0	0	0	0	0	0	0	0	0	0	0	0	0	0	0	0	0	0	0	0	0	0	0	0	0	0	0	0	0	0	0	0	0	0	0	0	0	0	0	0	0	0	0	0	0	0	0
Xanthomonadaceae	0	0	0	0	0	0	0	0	0.0101578	0	0	0	0	0	0	0	0	0	0	0	0	0	0	0	0	0	0	0	0	0	0	0	0	0	0	0	0	0	0	0	0	0	0	0	0	0	0.0225564	0	0
Lactobacillaceae	0.0162844	0	0	0	0	0	0	0	0	0	0	0	0.0658975	0	0	0.047215	0	0	0	0	0	0	0	0	0	0.0333457	0	0	0.0465132	0	0	0	0.033465	0	0.020339	0	0	0	0	0	0	0	0.0126725	0	0	0	0	0	0
Bradyrhizobiaceae	0	0	0	0	0	0	0	0	0	0	0	0	0	0	0	0	0	0	0	0	0	0	0	0	0	0	0	0	0	0.0113734	0	0	0.0138216	0	0	0	0	0	0	0	0	0	0	0	0	0	0	0	0
Flavobacteriaceae	0	0.0140716	0	0	0	0	0.0123839	0	0	0	0	0.0173465	0	0	0.0475705	0.0208652	0.0215729	0	0.0111211	0	0.0181988	0	0	0	0	0	0	0	0.0124622	0	0	0	0	0.0128199	0	0.0140124	0.020857	0.0720117	0	0	0	0	0.124949	0	0.0140212	0.0117891	0	0	0
Helicobacteraceae	0	0	0	0	0.870957	0	0	0	0	0	0	0	0.0658975	0	0	0	0	0	0	0	0.861304	0	0	0	0	0	0	0	0	0	0.73	0.257308	0	0	0	0.0677509	0.020857	0	0	0	0	0	0	0.927314	0	0	0	0	0
Campylobacteraceae	0	0.0185333	0	0	0	0	0	0	0	0.0132219	0	0.0144909	0	0	0	0	0.0488473	0	0.0116007	0	0	0	0	0	0	0	0	0.0188974	0	0	0	0	0	0.0128199	0.0135593	0	0.020857	0	0.0148399	0	0	0	0	0	0	0.0108986	0.0225564	0	0
Caulobacteraceae	0	0	0	0	0	0	0	0	0	0	0	0	0	0	0	0	0	0	0	0	0	0	0	0	0	0	0	0	0	0	0	0	0	0	0	0	0	0	0	0	0	0	0	0	0	0	0	0	0
Comamonadaceae	0	0	0	0	0	0	0	0	0	0	0	0	0	0	0	0	0	0	0	0	0	0	0	0	0	0	0	0	0	0	0	0	0	0	0	0	0	0	0	0	0	0	0	0	0	0	0	0	0
Enterococcaceae	0	0	0	0	0	0	0	0	0	0	0	0	0	0	0	0	0	0	0	0	0	0	0	0	0	0	0	0	0	0	0	0	0	0	0	0	0	0	0	0	0	0	0	0	0	0	0	0	0
Rhizobiaceae	0	0	0	0	0	0	0	0	0	0	0	0	0	0	0	0	0	0	0	0	0	0	0	0	0	0	0	0	0	0	0	0	0	0	0	0	0	0	0	0	0	0	0	0	0	0	0	0	0
Coriobacteriaceae	0	0	0	0	0	0	0	0	0	0	0	0	0	0	0	0	0	0	0	0	0	0	0	0	0	0	0	0	0	0	0	0	0	0	0	0	0	0	0	0	0	0	0	0	0	0	0	0	0
Sphingobacteriaceae	0	0	0	0	0	0	0	0	0	0	0	0	0	0	0	0	0	0	0	0	0	0	0	0	0	0	0	0	0	0	0	0	0	0	0	0	0	0	0	0	0	0	0	0	0	0	0	0	0
Brevibacteriaceae	0	0	0	0	0	0	0	0	0	0	0	0	0	0	0	0	0	0	0	0	0	0	0	0	0	0	0	0	0	0	0	0	0	0	0	0	0	0	0	0	0	0	0	0	0	0	0	0	0
Gordoniaceae	0	0	0	0	0	0	0	0	0.0101578	0	0	0	0	0	0	0	0	0	0	0.111111	0	0	0	0	0	0	0	0	0	0	0	0	0	0	0	0	0	0	0	0	0	0	0	0	0	0	0.0150376	0	0.0363636
Dietziaceae	0	0	0	0	0	0	0	0	0	0	0	0	0	0	0	0	0	0	0	0	0	0	0	0	0	0	0	0	0	0	0	0	0	0	0	0	0	0	0	0	0	0	0	0	0	0	0	0	0
Staphylococcaceae	0	0	0	0	0	0	0	0	0	0	0	0	0	0	0	0	0	0	0	0	0	0	0	0	0	0	0	0	0	0	0	0	0.0121101	0	0	0	0	0	0	0	0	0	0	0	0	0	0	0	0
Burkholderiaceae	0	0	0	0	0	0	0	0	0	0	0	0	0	0.0425532	0	0	0	0	0	0	0	0	0	0	0	0	0	0	0	0.0216817	0	0	0	0	0	0	0	0	0	0	0	0	0	0	0	0	0	0	0
Erysipelotrichaceae	0	0	0	0	0	0	0	0	0	0	0	0	0	0	0	0	0	0	0	0	0	0	0	0	0	0	0	0	0	0	0	0	0	0	0	0	0	0	0	0	0	0	0	0	0	0	0	0	0
Pseudomonadaceae	0	0	0	0	0	0.26009	0	0	0.0182841	0	0	0	0	0	0.357798	0	0	0	0	0	0	0	0	0	0	0	0	0	0	0	0	0	0.0162758	0	0	0	0	0	0	0	0	0	0	0	0	0	0.0601504	0	0
Rikenellaceae	0	0	0	0	0	0	0	0	0	0	0	0	0	0	0	0	0	0	0	0	0	0	0	0	0	0	0	0	0	0	0	0	0	0	0	0	0	0	0	0	0	0	0	0	0	0	0	0	0
Porphyromonadaceae	0.0352935	0	0.0276498	0	0	0.0105852	0	0	0	0	0.016202	0	0.0219658	0	0	0	0.0179132	0	0.133001	0	0	0	0	0	0	0	0	0	0.0257151	0	0.02	0	0.0187124	0.0192298	0	0	0	0	0	0	0	0	0	0	0.0127031	0	0	0	0
Prevotellaceae	0.494841	0.0221608	0.718894	0	0.0896133	0.368447	0.188854	0.27236	0.0457101	0.661498	0.837764	0.0188889	0.18671	0.234043	0.237853	0.712994	0.538091	0.1	0.139894	0.222222	0.0741282	0.802962	0	0.214314	0.0308762	0.617538	0.770794	0.039014	0.23327	0.546074	0.17	0.0474554	0.126614	0.0705093	0.111864	0.0680355	0.0659533	0.625364	0.390112	0	0.158315	0.32717	0.515907	0.0325424	0.462083	0.0877958	0.255639	0.447964	0.0727273
Lachnospiraceae	0.0111903	0	0	0	0	0.0413941	0	0	0	0	0	0	0.0219658	0	0.0237853	0	0.0147037	0	0.0213093	0	0	0	0	0.0293814	0	0.0297041	0	0	0.0182944	0	0	0	0.0345773	0	0	0	0	0	0.192639	0.285714	0.0114101	0	0.044779	0	0	0.13596	0.0902256	0.0542986	0
Peptostreptococcaceae	0.0189302	0	0.0184332	0	0	0.0164658	0	0	0	0.0142844	0.0158069	0	0	0	0	0	0	0	0	0	0	0.0147637	0	0.0134723	0	0	0.0376474	0	0.0153571	0	0	0	0	0	0	0	0	0	0.0650556	0	0	0	0.0183899	0	0	0	0	0	0
Eubacteriaceae	0	0	0	0	0	0	0	0	0	0	0	0	0	0	0	0	0	0	0	0	0	0	0	0	0	0	0	0	0	0	0	0	0	0	0	0	0	0	0	0	0	0	0	0	0	0	0	0	0
Aerococcaceae	0	0	0	0	0	0	0	0	0	0	0	0	0	0	0	0	0	0	0	0	0	0	0	0	0	0	0	0	0	0	0	0	0	0	0	0	0	0	0	0	0	0	0	0	0	0	0	0	0
Carnobacteriaceae	0	0	0.0230415	0	0	0	0	0	0	0	0	0	0.0549146	0	0	0	0	0	0	0	0	0	0	0	0.0842901	0	0	0	0.0127972	0	0	0	0	0	0	0	0	0	0	0	0	0	0	0	0	0	0	0	0
Desulfovibrionaceae	0	0	0	0	0	0	0	0	0	0	0	0	0	0	0	0	0	0	0	0	0	0	0	0	0	0	0	0	0	0	0	0	0	0	0	0	0	0	0	0	0	0	0	0	0	0	0	0	0
Fusobacteriaceae	0.0685537	0	0.0184332	0	0	0.0164658	0	0.0110004	0	0	0.0110648	0	0.0109829	0	0.0356779	0.0728494	0.128667	0	0.0221017	0	0.0199931	0.0608745	0	0.510328	0.0254751	0	0	0	0.0200553	0	0	0	0.0244075	0	0.125424	0.0591116	0.0521425	0	0.0858475	0	0.0185414	0.154727	0.0284508	0.0175905	0	0.724304	0	0.402715	0
Hydrogenophilaceae	0	0	0	0	0	0	0	0	0	0	0	0	0	0	0	0	0	0	0	0	0	0	0	0	0	0	0	0	0	0	0	0	0	0	0	0	0	0	0	0	0	0	0	0	0	0	0	0	0
Oscillospiraceae	0	0	0	0	0	0	0	0	0	0	0	0	0	0	0	0	0	0	0	0	0	0	0	0	0	0	0	0	0	0	0	0	0	0	0	0	0	0	0	0	0	0	0	0	0	0	0	0	0
Anaerolineaceae	0	0	0	0	0	0	0	0	0	0	0	0	0	0	0	0	0	0	0	0	0	0	0	0	0	0	0	0	0	0	0	0	0	0	0	0	0	0	0	0	0	0	0	0	0	0	0	0	0
Catabacteriaceae	0	0	0	0	0	0	0	0	0	0	0	0	0	0	0	0	0	0	0	0	0	0	0	0	0	0	0	0	0	0	0	0	0	0	0	0	0	0	0	0	0	0	0	0	0	0	0	0	0
Ruminococcaceae	0	0	0	0	0	0	0	0	0	0	0	0	0	0	0	0	0	0	0	0	0	0	0	0	0	0	0	0	0	0	0	0	0	0	0	0	0	0	0	0	0	0	0	0	0	0	0	0	0
Clostridiales Family XIII. Incertae Sedis	0	0	0	0	0	0	0	0	0	0	0	0	0	0	0	0	0	0	0	0	0	0	0	0	0	0.0280221	0	0	0	0	0	0	0	0	0	0	0	0	0	0	0.0199677	0	0	0	0	0	0	0	0
Synergistaceae	0	0	0	0	0	0	0	0	0	0	0	0	0	0	0	0	0	0	0	0	0	0	0	0	0	0	0	0	0	0	0	0	0	0	0	0	0	0	0	0	0	0	0	0	0	0	0	0	0
Acidaminococcaceae	0	0	0	0	0	0	0	0	0	0	0	0	0	0	0	0	0	0	0	0	0	0	0	0	0	0	0	0	0	0	0	0	0	0	0	0	0	0	0	0	0	0	0	0	0	0	0	0	0
Christensenellaceae	0	0	0	0	0	0	0	0	0	0	0	0	0	0	0	0	0	0	0	0	0	0	0	0	0	0	0	0	0	0	0	0	0	0	0	0	0	0	0	0	0	0	0	0	0	0	0	0	0
Sutterellaceae	0	0	0	0	0	0	0	0	0	0	0	0	0	0	0	0	0	0	0	0	0	0	0	0	0	0	0	0	0	0	0	0	0	0	0	0	0	0	0	0	0	0	0	0	0	0	0	0	0
Leptotrichiaceae	0	0	0	0	0	0	0.0123839	0.0672145	0.0711047	0	0	0	0	0	0	0	0.0355953	0	0	0	0	0	0	0	0.0138452	0	0	0	0.010594	0	0.02	0.0102142	0.0204304	0	0	0.020292	0.0312855	0	0	0	0.0190168	0.0153546	0	0	0.0104876	0	0.037594	0	0
Chromobacteriaceae	0	0	0	0	0	0	0	0	0	0	0	0	0	0	0	0	0	0	0	0	0	0	0	0	0	0	0	0	0	0	0	0	0	0	0	0	0	0	0	0	0	0	0	0	0	0	0	0	0
Peptoniphilaceae	0	0	0	0	0	0	0	0	0.0101578	0	0	0	0.0439317	0	0	0	0	0	0	0	0	0	0	0	0	0	0	0	0.0210417	0	0	0	0.060788	0	0	0	0	0	0	0	0.0250354	0	0	0	0	0	0	0	0
Atopobiaceae	0	0	0	0	0	0	0	0	0	0	0	0	0.0219658	0	0	0.0170499	0	0	0	0	0	0	0	0	0	0.0205974	0.0354599	0	0	0	0	0	0	0	0	0	0	0	0	0	0	0	0.0131946	0	0	0	0	0	0
Eggerthellaceae	0	0	0	0	0	0	0	0	0	0	0	0	0	0	0	0	0	0	0	0	0	0	0	0	0	0	0	0	0	0	0	0	0	0	0	0	0	0	0	0	0	0	0	0	0	0	0	0	0
Fervidobacteriaceae	0	0	0	0	0	0	0	0	0	0	0	0	0	0	0	0	0	0	0	0	0	0	0	0	0	0	0	0	0	0	0	0	0	0	0	0	0	0	0	0	0	0	0	0	0	0	0	0	0
Akkermansiaceae	0	0	0	0	0	0	0	0	0	0	0	0	0	0	0	0	0	0	0	0	0	0	0	0	0	0	0	0	0	0	0	0	0	0	0	0	0	0	0	0	0	0	0	0	0	0	0	0	0
Tissierellaceae	0	0	0	0	0	0	0	0	0	0	0	0	0	0	0	0	0	0	0	0	0	0	0	0	0	0	0	0	0	0	0	0	0	0	0	0	0	0	0	0	0	0	0	0	0	0	0	0	0
Selenomonadaceae	0	0	0	0	0	0	0	0	0.0101578	0	0	0.0102045	0.0219658	0	0	0	0	0	0	0	0	0.0173195	0	0	0	0.0121801	0.0160272	0	0	0	0	0	0	0	0	0	0	0	0.0417327	0	0	0	0.105144	0	0	0	0	0	0
Odoribacteraceae	0	0	0	0	0	0	0	0	0	0	0	0	0	0	0	0	0	0	0	0	0	0	0	0	0	0	0	0	0	0	0	0	0	0	0	0	0	0	0	0	0	0	0	0	0	0	0	0	0
Genus_level	TCGA-L5-A891-01A	TCGA-LN-A4A2-01A	TCGA-IG-A4P3-01A	TCGA-L5-A4OP-01A	TCGA-L5-A43M-01A	TCGA-LN-A4A4-01A	TCGA-LN-A49W-01A	TCGA-L5-A4OF-01A	TCGA-L5-A4ON-11A	TCGA-LN-A49O-01A	TCGA-LN-A49K-01A	TCGA-LN-A4A3-01A	TCGA-L5-A43C-01A	TCGA-LN-A4A8-01A	TCGA-L5-A4OG-11A	TCGA-LN-A4MR-01A	TCGA-IG-A97I-01A	TCGA-L5-A43H-11A	TCGA-LN-A4A1-01A	TCGA-L5-A4ON-01A	TCGA-L5-A4OI-11A	TCGA-L7-A56G-01A	TCGA-LN-A4A6-01A	TCGA-IG-A3Y9-01A	TCGA-L7-A6VZ-01A	TCGA-L5-A4OS-01A	TCGA-LN-A49M-01A	TCGA-LN-A49S-01A	TCGA-L5-A891-11A	TCGA-LN-A49L-01A	TCGA-L5-A43M-11A	TCGA-IG-A3YB-01A	TCGA-L5-A8NE-01A	TCGA-L5-A4OH-11A	TCGA-L5-A43E-01A	TCGA-IG-A3I8-01A	TCGA-IG-A3I8-11A	TCGA-LN-A49P-01A	TCGA-V5-A7RC-01B	TCGA-L5-A43J-01A	TCGA-JY-A93C-01A	TCGA-L5-A43I-01A	TCGA-L5-A8NN-11A	TCGA-L5-A4OT-11A	TCGA-LN-A49Y-01A	TCGA-L5-A4OT-01A	TCGA-L5-A4OM-01A	TCGA-L5-A4OG-01A	TCGA-L5-A4OP-11A
Simonsiella	0	0	0	0	0	0	0	0	0	0	0	0	0	0	0	0	0	0	0	0	0	0	0	0	0	0	0	0	0	0	0	0	0	0	0	0	0	0	0	0	0	0	0	0	0	0	0	0	0
Treponema	0	0	0.0150376	0	0	0.0233394	0	0	0	0	0	0	0	0	0	0	0.0213368	0	0.0102884	0	0	0.0149767	0	0	0	0	0	0	0	0	0	0	0.0109443	0	0	0	0	0	0.159491	0	0	0	0	0	0	0	0	0	0
Campylobacter	0	0.0187007	0	0	0	0	0	0	0	0.0133693	0	0.0145506	0	0	0	0	0.050102	0	0.0138669	0	0	0	0	0	0	0	0	0.0189205	0	0	0	0	0	0.0131141	0.0138408	0	0.0204858	0	0.0150888	0	0	0	0	0	0	0.0122017	0.0218978	0	0
Helicobacter	0	0	0	0	0.861691	0	0	0	0	0	0	0	0.0621149	0	0	0	0	0	0	0	0.861748	0	0	0	0	0	0	0	0	0	0.737374	0.273316	0	0	0	0.067717	0.0204858	0	0	0	0	0	0	0.931527	0	0	0	0	0
Paracoccus	0	0	0	0	0	0	0	0	0	0	0	0	0	0	0	0	0	0	0.011183	0	0	0	0	0	0	0	0	0	0	0	0	0	0	0	0	0	0	0	0	0	0	0	0	0	0	0	0	0	0
Comamonas	0	0	0	0	0	0	0	0	0	0	0	0	0	0	0	0	0	0	0	0	0	0	0	0	0	0	0	0	0	0	0	0	0	0	0	0	0	0	0	0	0	0	0	0	0	0	0	0	0
Pseudomonas	0	0	0	0	0	0.34473	0	0	0.0177434	0	0	0	0	0	0.366516	0	0	0	0	0	0	0	0	0	0	0	0	0	0	0	0	0	0.0174889	0	0	0	0	0	0	0	0	0	0	0	0	0	0.0583942	0	0
Xanthomonas	0	0	0	0	0	0	0	0	0	0	0	0	0	0	0	0	0	0	0	0	0	0	0	0	0	0	0	0	0	0	0	0	0	0	0	0	0	0	0	0	0	0	0	0	0	0	0.0145985	0	0
Agrobacterium	0	0	0	0	0	0	0	0	0	0	0	0	0	0	0	0	0	0	0	0	0	0	0	0	0	0	0	0	0	0	0	0	0	0	0	0	0	0	0	0	0	0	0	0	0	0	0	0	0
Bradyrhizobium	0	0	0	0	0	0	0	0	0	0	0	0	0	0	0	0	0	0	0	0	0	0	0	0	0	0	0	0	0	0.0159624	0	0	0	0	0	0	0	0	0	0	0	0	0	0	0	0	0	0	0
Acinetobacter	0	0	0	0	0	0.0344256	0	0.125	0.010186	0	0	0	0.020705	0	0.30456	0	0	0	0	0	0	0	1	0	0	0	0	0	0	0	0.040404	0	0	0	0	0	0	0	0	0	0	0	0	0	0	0	0	0	0
Neisseria	0	0	0	0	0	0	0	0.0153431	0	0	0	0	0	0	0	0	0.0325287	0	0	0	0	0	0	0	0.0413246	0	0	0	0.0333218	0.0139565	0	0	0.0274976	0.0458993	0	0	0	0.0345125	0	0.285714	0	0	0	0	0	0	0	0.0176211	0
Psychrobacter	0	0	0	0	0	0	0	0	0	0	0	0	0	0	0	0	0	0	0	0	0	0	0	0	0	0	0	0	0	0	0	0	0	0	0	0	0	0	0	0	0	0	0	0	0	0	0	0	0
Eikenella	0	0	0	0	0	0	0	0	0	0	0	0	0	0	0	0	0	0	0	0	0	0	0	0	0	0	0	0	0	0	0	0	0	0	0	0	0	0	0	0	0	0	0	0	0	0	0	0	0
Citrobacter	0	0	0	0	0	0	0	0	0	0	0	0	0	0	0	0	0	0	0	0	0	0	0	0	0	0	0	0	0	0	0	0	0	0	0	0	0	0	0	0	0	0	0	0	0	0	0	0	0
Enterobacter	0	0	0	0	0	0	0	0	0	0	0	0	0	0	0	0	0	0	0	0	0	0	0	0	0	0	0	0	0	0	0	0	0	0	0	0	0	0	0	0	0	0	0	0	0	0	0	0	0
Escherichia	0	0	0	0	0	0	0	0	0	0	0	0	0	0	0	0	0	0	0	0	0	0	0	0	0	0	0	0	0	0	0	0	0	0	0	0	0	0	0	0	0	0	0	0	0	0	0	0	0
Klebsiella	0	0	0	0	0	0	0	0	0	0	0	0	0	0	0	0	0	0	0	0	0	0	0	0	0	0	0	0	0	0	0	0	0	0	0	0	0	0	0	0	0	0	0	0	0	0	0	0	0
Shigella	0	0	0	0	0	0	0	0	0	0	0	0	0	0	0	0	0	0	0	0	0	0	0	0	0	0	0	0	0	0	0	0	0	0	0	0	0	0	0	0	0	0	0	0	0	0	0	0	0
Actinobacillus	0	0	0	0	0	0	0	0	0	0	0	0	0	0	0	0	0	0	0	0	0	0	0	0	0	0	0	0	0	0	0	0	0	0	0	0	0	0	0	0	0	0	0	0	0	0	0	0	0
Haemophilus	0.0880289	0	0	0	0	0	0	0.0392102	0.0443584	0	0	0	0.103525	0	0	0	0.015543	0.5	0.047416	0	0	0	0	0.039436	0.0513821	0	0	0	0.054189	0.0304506	0	0.209025	0.0306441	0.0131141	0.110727	0.320101	0.235587	0.064711	0	0	0.0155853	0	0	0	0.0195946	0	0	0.0484581	0.0350877
Pasteurella	0	0	0	0	0	0	0	0	0	0	0	0	0	0	0	0	0	0	0	0	0	0	0	0	0	0	0	0	0	0	0	0	0	0	0	0	0	0	0	0	0	0	0	0	0	0	0	0	0
Bacteroides	0	0	0	0	0	0	0	0	0	0	0	0	0	0	0	0	0	0	0	0	0	0	0	0	0	0	0	0	0	0	0	0	0	0	0	0	0.056336	0	0	0	0	0	0	0	0	0	0	0	0
Butyrivibrio	0	0	0	0	0	0	0	0	0	0	0	0	0	0	0	0	0	0	0	0	0	0	0	0	0	0	0	0	0	0	0	0	0	0	0	0	0	0	0	0	0	0	0	0	0	0	0	0	0
Porphyromonas	0.0276887	0	0	0	0	0	0	0	0	0	0	0	0.020705	0	0	0	0	0	0.051996	0	0	0	0	0	0	0	0	0	0.0190235	0	0.020202	0	0	0.0131141	0	0	0	0	0	0	0	0	0	0	0	0	0	0	0
Prevotella	0.426598	0.0198551	0.541353	0	0.0780207	0.278081	0.1375	0.279559	0.0443584	0.636307	0.724617	0.0187171	0.113877	0.234043	0.219283	0.534089	0.518721	0.1	0.153156	0.222222	0.0284251	0.627591	0	0.201252	0.0313706	0.635649	0.716966	0.0390616	0.219087	0.526644	0.141414	0.0488771	0.134615	0.0721275	0.100346	0.0661814	0.0433128	0.5522	0.389924	0	0.238232	0.318682	0.519676	0.0326903	0.471974	0.096398	0.248175	0.436123	0.0701754
Roseburia	0	0	0	0	0	0	0	0	0	0	0	0	0	0	0	0	0	0	0	0	0	0	0	0	0	0	0	0	0	0	0	0	0	0	0	0	0	0	0	0	0	0	0	0	0	0	0	0	0
Fusobacterium	0.0770154	0	0.0300752	0	0	0.0163376	0	0.0119335	0	0	0.0114758	0	0.0103525	0	0.0365472	0.0796895	0.131972	0	0.0263919	0	0.0200105	0.0618181	0	0.527709	0.0263596	0	0	0	0.0230836	0	0	0	0.0262664	0	0.128028	0.059082	0.0512145	0	0.0872896	0	0.0289441	0.152921	0.0297722	0.0176704	0	0.810623	0	0.39207	0
Desulfovibrio	0	0	0	0	0	0	0	0	0	0	0	0	0	0	0	0	0	0	0	0	0	0	0	0	0	0	0	0	0	0	0	0	0	0	0	0	0	0	0	0	0	0	0	0	0	0	0	0	0
Acidaminococcus	0	0	0	0	0	0	0	0	0	0	0	0	0	0	0	0	0	0	0	0	0	0	0	0	0	0	0	0	0	0	0	0	0	0	0	0	0	0	0	0	0	0	0	0	0	0	0	0	0
Megasphaera	0	0	0	0	0	0	0.034375	0	0	0	0	0.0102261	0	0	0	0	0	0	0	0	0	0	0	0	0	0	0	0	0	0	0	0	0	0	0	0	0	0	0	0	0.0187023	0	0	0	0	0	0	0	0
Selenomonas	0	0	0	0	0	0	0	0	0	0	0	0	0.020705	0	0	0	0	0	0	0	0	0.0173449	0	0	0	0.0121014	0.0155171	0	0	0	0	0	0	0	0	0	0	0	0.0399379	0	0.0111323	0	0.10088	0	0	0	0	0	0
Capnocytophaga	0.0107259	0.0141987	0	0	0	0	0.0125	0	0	0	0	0.0174074	0	0	0	0	0.0221271	0	0.0116303	0	0.0179581	0	0	0	0	0	0	0	0.0132918	0	0	0	0	0	0	0.0132273	0.0204858	0.0819672	0	0	0	0	0.130387	0	0.0149068	0.0131987	0	0	0
Afipia	0	0	0	0	0	0	0	0	0	0	0	0	0	0	0	0	0	0	0	0	0	0	0	0	0	0	0	0	0	0	0	0	0	0	0	0	0	0	0	0	0	0	0	0	0	0	0	0	0
Peptostreptococcus	0.0196215	0	0.0300752	0	0	0	0	0	0	0.0139184	0.0163941	0	0	0	0	0	0	0	0	0	0	0	0	0	0	0	0.0375389	0	0.0166266	0	0	0	0	0	0	0	0	0	0	0	0	0	0	0	0	0	0	0	0
Ruminococcus	0	0	0	0	0	0	0	0	0	0	0	0	0	0	0	0	0	0	0	0	0	0	0	0	0	0	0	0	0	0	0	0	0	0	0	0	0	0	0	0	0	0	0	0	0	0	0	0	0
Staphylococcus	0	0	0	0	0	0	0	0	0	0	0	0	0	0	0	0	0	0	0	0	0	0	0	0	0	0	0	0	0	0	0	0	0.0131187	0	0	0	0	0	0	0	0	0	0	0	0	0	0	0	0
Streptococcus	0.114165	0.137544	0.180451	1	0.0141856	0.0675977	0.334375	0.161955	0.429208	0.0758947	0	0.1436	0.234656	0.659574	0	0	0.0474353	0.4	0.188099	0.666667	0	0.0112118	0	0.1397	0.556766	0.0313663	0.0759329	0.219378	0.225699	0.131318	0	0.138755	0.29536	0.82296	0.529412	0.387273	0.424056	0.19327	0	0	0.131501	0.418668	0.0306783	0	0.122206	0	0.233577	0	0.77193
Enterococcus	0	0	0	0	0	0	0	0	0	0	0	0	0	0	0	0	0	0	0	0	0	0	0	0	0	0	0	0	0	0	0	0	0	0	0	0	0	0	0	0	0	0	0	0	0	0	0	0	0
Gemella	0.0301286	0	0	0	0.0106392	0	0	0.0204575	0.0295723	0	0	0	0.020705	0	0	0	0.0109008	0	0	0	0	0	0	0	0	0	0	0	0.0260401	0	0	0	0	0	0	0	0.0307287	0	0	0	0.0155853	0.014008	0	0	0	0	0.0364964	0.0264317	0.0350877
Atopobium	0	0	0.0150376	0	0	0	0	0	0	0	0	0	0.020705	0	0	0.0186507	0	0	0	0	0	0	0	0	0	0.0213355	0.0337588	0	0	0	0	0	0	0	0	0	0	0	0	0	0	0	0.0130307	0	0	0	0	0	0
Clostridium	0	0	0	0	0	0	0	0	0	0	0	0	0	0	0	0	0	0	0	0	0	0	0	0	0	0	0	0	0	0	0	0	0	0	0	0	0	0	0	0	0	0	0	0	0	0	0	0	0
Lactobacillus	0.0181793	0	0	0	0	0	0	0	0	0	0	0	0.0621149	0	0	0.0516604	0	0	0	0	0	0	0	0	0	0.0345362	0	0	0.0535365	0	0	0	0.0360137	0	0.0138408	0	0	0	0	0	0	0	0.0132611	0	0	0	0	0	0
Actinomyces	0.0133638	0.177661	0	0	0	0.0406045	0.065625	0.141523	0.227425	0.0299377	0	0.200522	0.108701	0.0425532	0	0	0	0	0.0320639	0	0	0	0	0	0.0319792	0	0	0.0372306	0.0215116	0.0342569	0	0.0234176	0.0579848	0	0.0484429	0	0.0256073	0.0172563	0	0	0.0487479	0	0.0167894	0	0.0509393	0	0	0	0
Bifidobacterium	0	0	0	0	0	0	0	0	0	0	0	0	0	0	0	0	0	0	0	0	0	0	0	0	0	0	0	0	0	0	0	0	0	0	0	0	0	0	0	0	0	0	0	0	0	0	0	0	0
Brevibacterium	0	0	0	0	0	0	0	0	0	0	0	0	0	0	0	0	0	0	0	0	0	0	0	0	0	0	0	0	0	0	0	0	0	0	0	0	0	0	0	0	0	0	0	0	0	0	0	0	0
Corynebacterium	0.0116878	0	0	0	0	0	0	0	0	0	0	0	0.0147893	0	0	0	0	0	0	0	0	0	0	0	0.0146232	0	0	0	0.0307592	0.0647075	0	0.132117	0.0160271	0	0	0	0	0	0	0	0.0227362	0	0	0	0	0	0	0	0
Eubacterium	0	0	0	0	0	0	0	0	0	0	0	0	0	0	0	0	0	0	0	0	0	0	0	0	0	0	0	0	0	0	0	0	0	0	0	0	0	0	0	0	0	0	0	0	0	0	0	0	0
Propionibacterium	0	0	0	0	0	0	0	0.021594	0	0	0	0	0	0	0	0	0	0	0	0	0	0	0	0	0	0	0	0	0.0355574	0	0	0	0.0213514	0	0	0	0	0	0	0	0.183313	0	0	0	0.0100772	0	0	0	0
Mycobacterium	0	0	0	0	0	0	0	0	0	0	0	0	0	0	0	0	0	0	0	0	0	0	0	0	0	0	0	0	0	0	0	0	0	0	0	0	0	0	0	0	0	0	0	0	0	0	0	0	0
Mobiluncus	0	0	0	0	0	0	0	0	0	0	0	0	0	0	0	0	0	0	0	0	0	0	0	0	0	0	0	0	0	0	0	0	0	0	0	0	0	0	0	0	0	0	0	0	0	0	0	0	0
Gordonia	0	0	0	0	0	0	0	0	0	0	0	0	0	0	0	0	0	0	0	0.111111	0	0	0	0	0	0	0	0	0	0	0	0	0	0	0	0	0	0	0	0	0	0	0	0	0	0	0.0145985	0	0.0350877
Mycoplasma	0	0.204092	0	0	0	0	0.08125	0	0	0.0396543	0.0754126	0.171903	0	0	0	0.0101731	0	0	0.164162	0	0	0	0	0	0	0	0	0	0	0	0	0	0	0	0	0	0	0	0	0	0	0	0	0	0	0	0	0.0176211	0
Thermosipho	0	0	0	0	0	0	0	0	0	0	0	0	0	0	0	0	0	0	0	0	0	0	0	0	0	0	0	0	0	0	0	0	0	0	0	0	0	0	0	0	0	0	0	0	0	0	0	0	0
Gardnerella	0	0	0	0	0	0	0	0	0	0	0	0	0	0	0	0	0	0	0	0	0	0	0	0	0	0	0	0	0	0	0	0	0.013362	0	0	0	0	0	0	0	0.0515926	0	0	0	0	0	0	0	0
Cardiobacterium	0	0	0	0	0	0	0	0	0	0	0	0	0	0	0	0	0	0	0	0	0	0	0	0	0	0	0	0	0	0	0	0	0	0	0	0	0	0	0	0	0	0	0	0	0	0	0	0	0
Lachnospira	0	0	0	0	0	0	0	0	0	0	0	0	0	0	0	0	0	0	0	0	0	0	0	0	0	0	0	0	0	0	0	0	0	0	0	0	0	0	0	0	0	0	0	0	0	0	0	0	0
Sinorhizobium	0	0	0	0	0	0	0	0	0	0	0	0	0	0	0	0	0	0	0	0	0	0	0	0	0	0	0	0	0	0	0	0	0	0	0	0	0	0	0	0	0	0	0	0	0	0	0	0	0
Rikenella	0	0	0	0	0	0	0	0	0	0	0	0	0	0	0	0	0	0	0	0	0	0	0	0	0	0	0	0	0	0	0	0	0	0	0	0	0	0	0	0	0	0	0	0	0	0	0	0	0
Veillonella	0.0422886	0.366973	0.0902256	0	0.0195052	0.0175045	0.253125	0.073306	0.0394297	0.126053	0.0114758	0.38501	0.0310574	0.0212766	0	0.0508657	0.0210207	0	0.15701	0	0	0.0111266	0	0.0272194	0.0408765	0.204405	0.0206292	0.681137	0.0564176	0.0570949	0.020202	0.0270742	0.0470606	0	0.0484429	0.0220455	0.0204858	0.0172563	0	0	0.0423029	0.0478606	0.0130307	0	0.189679	0	0.248175	0	0.0526316
Helcococcus	0	0	0	0	0	0	0	0	0	0	0	0	0	0	0	0	0	0	0	0	0	0	0	0	0	0	0	0	0	0	0	0	0	0	0	0	0	0	0	0	0	0	0	0	0	0	0	0	0
Leptotrichia	0	0	0	0	0	0	0.0125	0.0676144	0.0690019	0	0	0	0	0	0	0	0.0336647	0	0	0	0	0	0	0	0.0139439	0	0	0	0.0119857	0	0.020202	0	0.0186053	0	0	0.0202819	0.0307287	0	0	0	0.0244911	0.0151753	0	0	0.0108709	0	0.0364964	0	0
Rothia	0	0	0	0	0	0.0233394	0	0	0.034501	0	0	0	0	0	0	0	0	0	0	0	0	0	0	0	0.044431	0	0	0	0.0224855	0	0	0.0448159	0	0	0	0	0	0	0	0	0	0	0.0140517	0	0.0306166	0	0	0	0
Kingella	0	0	0	0	0	0	0	0	0	0	0	0	0	0	0	0	0	0	0	0	0	0	0	0	0	0	0	0	0	0	0	0	0	0	0	0	0	0	0	0	0	0	0	0	0	0	0	0	0
Phascolarctobacterium	0	0	0	0	0	0	0	0	0	0	0	0	0	0	0	0	0	0	0	0	0	0	0	0	0	0	0	0	0	0	0	0	0	0	0	0	0	0	0	0	0	0	0	0	0	0	0	0	0
Coprococcus	0	0	0	0	0	0	0	0	0	0	0	0	0	0	0	0	0	0	0	0	0	0	0	0	0	0	0	0	0	0	0	0	0	0	0	0	0	0	0	0	0	0	0	0	0	0	0	0	0
Streptobacillus	0	0	0	0	0	0	0	0	0	0	0	0	0	0	0	0	0	0	0	0	0	0	0	0	0	0	0	0	0	0	0	0	0	0	0	0	0	0	0	0	0	0	0	0	0	0	0	0	0
Acetivibrio	0	0	0	0	0	0	0	0	0	0	0	0	0	0	0	0	0	0	0	0	0	0	0	0	0	0	0	0	0	0	0	0	0	0	0	0	0	0	0	0	0	0	0	0	0	0	0	0	0
Bilophila	0	0	0	0	0	0	0	0	0	0	0	0	0	0	0	0	0	0	0	0	0	0	0	0	0	0	0	0	0	0	0	0	0	0	0	0	0	0	0	0	0	0	0	0	0	0	0	0	0
Dietzia	0	0	0	0	0	0	0	0	0	0	0	0	0	0	0	0	0	0	0	0	0	0	0	0	0	0	0	0	0	0	0	0	0	0	0	0	0	0	0	0	0	0	0	0	0	0	0	0	0
Dialister	0	0	0	0	0	0	0	0	0	0	0	0	0	0	0	0	0	0	0	0	0	0.0269688	0	0	0	0	0	0	0	0	0	0	0	0	0	0	0	0	0	0	0.0155853	0	0.0111322	0	0	0	0	0	0
Sutterella	0	0	0	0	0	0	0	0	0	0	0	0	0	0	0	0	0	0	0	0	0	0	0	0	0	0	0	0	0	0	0	0	0	0	0	0	0	0	0	0	0	0	0	0	0	0	0	0	0
Tissierella	0	0	0	0	0	0	0	0	0	0	0	0	0	0	0	0	0	0	0	0	0	0	0	0	0	0	0	0	0	0	0	0	0	0	0	0	0	0	0	0	0	0	0	0	0	0	0	0	0
Brevundimonas	0	0	0	0	0	0	0	0	0	0	0	0	0	0	0	0	0	0	0	0	0	0	0	0	0	0	0	0	0	0	0	0	0	0	0	0	0	0	0	0	0	0	0	0	0	0	0	0	0
Johnsonella	0	0	0	0	0	0	0	0	0	0	0	0	0	0	0	0	0	0	0	0	0	0	0	0	0	0	0	0	0	0	0	0	0	0	0	0	0	0	0	0	0	0	0	0	0	0	0	0	0
Catonella	0	0	0	0	0	0.0420109	0	0	0	0	0	0	0.020705	0	0.0243648	0	0	0	0.0169982	0	0	0	0	0	0	0	0	0	0	0	0	0	0.0284552	0	0	0	0	0	0.186654	0.285714	0	0	0.0284778	0	0	0	0	0.0528634	0
Polynucleobacter	0	0	0	0	0	0	0	0	0	0	0	0	0	0	0	0	0	0	0	0	0	0	0	0	0	0	0	0	0	0	0	0	0	0	0	0	0	0	0	0	0	0	0	0	0	0	0	0	0
Filifactor	0	0	0	0	0	0	0	0	0	0	0	0	0	0	0	0	0	0	0	0	0	0	0	0	0	0	0	0	0	0	0	0	0	0	0	0	0	0	0	0	0	0	0	0	0	0	0	0	0
Abiotrophia	0	0	0	0	0	0	0	0	0	0	0	0	0	0	0	0	0	0	0	0	0	0	0	0	0	0	0	0	0	0.011419	0	0	0	0	0	0	0	0	0	0	0	0	0	0	0	0	0	0	0
Lautropia	0	0	0	0	0	0	0	0	0	0	0	0	0	0.0425532	0	0	0	0	0	0	0	0	0	0	0	0	0	0	0	0.0190316	0	0	0	0	0	0	0	0	0	0	0	0	0	0	0	0	0	0	0
Mitsuokella	0	0	0	0	0	0	0	0	0	0	0	0	0	0	0	0	0	0	0	0	0	0	0	0	0	0	0	0	0	0	0	0	0	0	0	0	0	0	0	0	0	0	0	0	0	0	0	0	0
Chryseobacterium	0	0	0.0150376	0	0	0	0	0	0	0	0	0	0	0	0.0243648	0.0221722	0	0	0	0	0	0	0	0	0	0	0	0	0	0	0	0	0	0	0	0	0	0	0	0	0	0	0	0	0	0	0	0	0
Empedobacter	0	0	0	0	0	0	0	0	0	0	0	0	0	0	0	0	0	0	0	0	0	0	0	0	0	0	0	0	0	0	0	0	0	0	0	0	0	0	0	0	0	0	0	0	0	0	0	0	0
Bergeyella	0	0	0	0	0	0	0	0	0	0	0	0	0	0	0	0	0	0	0	0	0	0	0	0	0	0	0	0	0	0	0	0	0	0	0	0	0	0	0	0	0	0	0	0	0	0	0	0	0
Holdemania	0	0	0	0	0	0	0	0	0	0	0	0	0	0	0	0	0	0	0	0	0	0	0	0	0	0	0	0	0	0	0	0	0	0	0	0	0	0	0	0	0	0	0	0	0	0	0	0	0
Mannheimia	0	0	0	0	0	0	0	0	0	0	0	0	0	0	0	0	0	0	0	0	0	0	0	0	0	0	0	0	0	0	0	0	0	0	0	0	0	0	0	0	0	0	0	0	0	0	0	0	0
Actinobaculum	0	0	0	0	0	0	0	0	0	0	0	0	0	0	0	0	0	0	0	0	0	0	0	0	0	0	0	0	0	0	0	0	0	0	0	0	0	0	0	0	0	0	0	0	0	0	0	0	0
Delftia	0	0	0	0	0	0	0	0	0	0	0	0	0	0	0	0	0	0	0	0	0	0	0	0	0	0	0	0	0	0	0	0	0	0	0	0	0	0	0	0	0	0	0	0	0	0	0	0	0
Centipeda	0	0	0	0	0	0	0	0	0	0	0	0	0	0	0	0	0	0	0	0	0	0	0	0	0	0	0	0	0	0	0	0	0	0	0	0	0	0	0	0	0	0	0	0	0	0	0	0	0
Leclercia	0	0	0	0	0	0	0	0	0	0	0	0	0	0	0	0	0	0	0	0	0	0	0	0	0	0	0	0	0	0	0	0	0	0	0	0	0	0	0	0	0	0	0	0	0	0	0	0	0
Slackia	0	0	0	0	0	0	0	0	0	0	0	0	0	0	0	0	0	0	0	0	0	0	0	0	0	0	0	0	0	0	0	0	0	0	0	0	0	0	0	0	0	0	0	0	0	0	0	0	0
Eggerthella	0	0	0	0	0	0	0	0	0	0	0	0	0	0	0	0	0	0	0	0	0	0	0	0	0	0	0	0	0	0	0	0	0	0	0	0	0	0	0	0	0	0	0	0	0	0	0	0	0
Cryptobacterium	0	0	0	0	0	0	0	0	0	0	0	0	0	0	0	0	0	0	0	0	0	0	0	0	0	0	0	0	0	0	0	0	0	0	0	0	0	0	0	0	0	0	0	0	0	0	0	0	0
Pedobacter	0	0	0	0	0	0	0	0	0	0	0	0	0	0	0	0	0	0	0	0	0	0	0	0	0	0	0	0	0	0	0	0	0	0	0	0	0	0	0	0	0	0	0	0	0	0	0	0	0
Mogibacterium	0	0	0	0	0	0	0	0	0	0	0	0	0	0	0	0	0	0	0	0	0	0	0	0	0	0	0	0	0	0	0	0	0	0	0	0	0	0	0	0	0	0	0	0	0	0	0	0	0
Coprobacillus	0	0	0	0	0	0	0	0	0	0	0	0	0	0	0	0	0	0	0	0	0	0	0	0	0	0	0	0	0	0	0	0	0	0	0	0	0	0	0	0	0	0	0	0	0	0	0	0	0
Collinsella	0	0	0	0	0	0	0	0	0	0	0	0	0	0	0	0	0	0	0	0	0	0	0	0	0	0	0	0	0	0	0	0	0	0	0	0	0	0	0	0	0	0	0	0	0	0	0	0	0
Ensifer	0	0	0	0	0	0	0	0	0	0	0	0	0	0	0	0	0	0	0	0	0	0	0	0	0	0	0	0	0	0	0	0	0	0	0	0	0	0	0	0	0	0	0	0	0	0	0	0	0
Pseudoramibacter	0	0	0	0	0	0	0	0	0	0	0	0	0	0	0	0	0	0	0	0	0	0	0	0	0	0	0	0	0	0	0	0	0	0	0	0	0	0	0	0	0	0	0	0	0	0	0	0	0
Granulicatella	0.0105862	0	0.037594	0	0	0	0	0	0	0	0	0	0.0517624	0	0	0	0	0	0	0	0	0	0	0	0.0913036	0	0	0	0.0161104	0	0	0	0	0	0	0	0	0	0	0	0	0	0	0	0	0	0	0	0
Bulleidia	0	0	0	0	0	0	0	0	0	0	0	0	0	0	0	0	0	0	0	0	0	0	0	0	0	0	0	0	0	0	0	0	0	0	0	0	0	0	0	0	0	0	0	0	0	0	0	0	0
Solobacterium	0	0	0	0	0	0	0	0	0	0	0	0	0	0	0	0	0	0	0	0	0	0	0	0	0	0	0	0	0	0	0	0	0	0	0	0	0	0	0	0	0	0	0	0	0	0	0	0	0
Olsenella	0	0	0	0	0	0	0	0	0	0	0	0	0	0	0	0	0	0	0	0	0	0	0	0	0	0	0	0	0	0	0	0	0	0	0	0	0	0	0	0	0	0	0	0	0	0	0	0	0
Catenibacterium	0	0	0	0	0	0	0	0	0	0	0	0	0	0	0	0	0	0	0	0	0	0	0	0	0	0	0	0	0	0	0	0	0	0	0	0	0	0	0	0	0	0	0	0	0	0	0	0	0
Anaeroglobus	0	0	0	0	0	0	0	0	0	0	0	0	0	0	0	0	0	0	0	0	0	0	0	0	0	0	0	0	0	0	0	0	0	0	0	0	0	0	0	0	0	0	0	0	0	0	0	0	0
Raoultella	0	0	0	0	0	0	0	0	0	0	0	0	0	0	0	0	0	0	0	0	0	0	0	0	0	0	0	0	0	0	0	0	0	0	0	0	0	0	0	0	0	0	0	0	0	0	0	0	0
Peptoniphilus	0	0	0	0	0	0	0	0	0	0	0	0	0.020705	0	0	0	0	0	0	0	0	0	0	0	0	0	0	0	0.0119068	0	0	0.0191776	0.0732175	0	0	0	0	0	0	0	0.0240459	0	0	0	0	0	0	0	0
Anaerococcus	0	0	0	0	0	0	0	0	0	0	0	0	0	0	0	0	0	0	0	0	0	0	0	0	0	0	0	0	0.0118149	0	0	0	0	0	0	0	0	0	0	0	0.0112808	0	0	0	0	0	0	0	0
Sneathia	0	0	0	0	0	0	0	0	0	0	0	0	0	0	0	0	0	0	0	0	0	0	0	0	0	0	0	0	0	0	0	0	0	0	0	0	0	0	0	0	0	0	0	0	0	0	0	0	0
Shuttleworthia	0	0	0	0	0	0	0	0	0	0	0	0	0	0	0	0	0	0	0	0	0	0	0	0	0	0	0	0	0	0	0	0	0	0	0	0	0	0	0	0	0	0	0	0	0	0	0	0	0
Varibaculum	0	0	0	0	0	0	0	0	0	0	0	0	0	0	0	0	0	0	0	0	0	0	0	0	0	0	0	0	0	0	0	0	0	0	0	0	0	0	0	0	0	0	0	0	0	0	0	0	0
Dorea	0	0	0	0	0	0	0	0	0	0	0	0	0	0	0	0	0	0	0	0	0	0	0	0	0	0	0	0	0	0	0	0	0	0	0	0	0	0	0	0	0	0	0	0	0	0	0	0	0
Allofustis	0	0	0	0	0	0	0	0	0	0	0	0	0	0	0	0	0	0	0	0	0	0	0	0	0	0	0	0	0	0	0	0	0	0	0	0	0	0	0	0	0	0	0	0	0	0	0	0	0
Tannerella	0	0	0	0	0	0	0.0125	0	0	0	0	0	0	0	0	0	0	0	0	0	0	0	0	0	0	0	0	0	0	0	0	0	0	0	0	0	0	0	0	0	0	0	0	0	0	0	0	0	0
Scardovia	0	0	0	0	0	0	0	0	0	0	0	0	0.020705	0	0	0	0	0	0	0	0	0	0	0	0	0	0	0	0	0	0	0	0	0	0	0	0	0	0	0	0	0	0	0	0	0	0	0	0
Parascardovia	0	0	0	0	0	0	0	0	0	0	0	0	0	0	0	0	0	0	0	0	0	0	0	0	0	0	0	0	0	0	0	0	0	0	0	0	0	0	0	0	0	0	0	0	0	0	0	0	0
Tepidiphilus	0	0	0	0	0	0	0	0	0	0	0	0	0	0	0	0	0	0	0	0	0	0	0	0	0	0	0	0	0	0	0	0	0	0	0	0	0	0	0	0	0	0	0	0	0	0	0	0	0
Anaerostipes	0	0	0	0	0	0	0	0	0	0	0	0	0	0	0	0	0	0	0	0	0	0	0	0	0	0	0	0	0	0	0	0	0	0	0	0	0	0	0	0	0	0	0	0	0	0	0	0	0
Morococcus	0	0	0	0	0	0	0	0	0	0	0	0	0	0	0	0	0	0	0	0	0	0	0	0	0	0	0	0	0	0	0	0	0	0	0	0	0	0	0	0	0	0	0	0	0	0	0	0	0
Histophilus	0	0	0	0	0	0	0	0	0	0	0	0	0	0	0	0	0	0	0	0	0	0	0	0	0	0	0	0	0	0	0	0	0	0	0	0	0	0	0	0	0	0	0	0	0	0	0	0	0
Faecalibacterium	0	0	0	0	0	0	0	0	0	0	0	0	0	0	0	0	0	0	0	0	0	0	0	0	0	0	0	0	0	0	0	0	0	0	0	0	0	0	0	0	0	0	0	0	0	0	0	0	0
Ottowia	0	0	0	0	0	0	0	0	0	0	0	0	0	0	0	0	0	0	0	0	0	0	0	0	0	0	0	0	0	0	0	0	0	0	0	0	0	0	0	0	0	0	0	0	0	0	0	0	0
Alistipes	0	0	0	0	0	0	0	0	0	0	0	0	0	0	0	0	0	0	0	0	0	0	0	0	0	0	0	0	0	0	0	0	0	0	0	0	0	0	0	0	0	0	0	0	0	0	0	0	0
Akkermansia	0	0	0	0	0	0	0	0	0	0	0	0	0	0	0	0	0	0	0	0	0	0	0	0	0	0	0	0	0	0	0	0	0	0	0	0	0	0	0	0	0	0	0	0	0	0	0	0	0
Hespellia	0	0	0	0	0	0	0	0	0	0	0	0	0	0	0	0	0	0	0	0	0	0	0	0	0	0	0	0	0	0	0	0	0	0	0	0	0	0	0	0	0	0	0	0	0	0	0	0	0
Anaerotruncus	0	0	0	0	0	0	0	0	0	0	0	0	0	0	0	0	0	0	0	0	0	0	0	0	0	0	0	0	0	0	0	0	0	0	0	0	0	0	0	0	0	0	0	0	0	0	0	0	0
Marvinbryantia	0	0	0	0	0	0	0	0	0	0	0	0	0	0	0	0	0	0	0	0	0	0	0	0	0	0	0	0	0	0	0	0	0	0	0	0	0	0	0	0	0	0	0	0	0	0	0	0	0
Anaerofustis	0	0	0	0	0	0	0	0	0	0	0	0	0	0	0	0	0	0	0	0	0	0	0	0	0	0	0	0	0	0	0	0	0	0	0	0	0	0	0	0	0	0	0	0	0	0	0	0	0
Oribacterium	0	0	0	0	0	0	0	0	0	0	0	0	0	0	0	0	0	0	0	0	0	0	0	0	0	0	0	0	0.0125911	0	0	0	0	0	0	0	0	0	0	0	0	0	0	0	0	0	0	0	0
Catabacter	0	0	0	0	0	0	0	0	0	0	0	0	0	0	0	0	0	0	0	0	0	0	0	0	0	0	0	0	0	0	0	0	0	0	0	0	0	0	0	0	0	0	0	0	0	0	0	0	0
Odoribacter	0	0	0	0	0	0	0	0	0	0	0	0	0	0	0	0	0	0	0	0	0	0	0	0	0	0	0	0	0	0	0	0	0	0	0	0	0	0	0	0	0	0	0	0	0	0	0	0	0
Subdoligranulum	0	0	0	0	0	0	0	0	0	0	0	0	0	0	0	0	0	0	0	0	0	0	0	0	0	0	0	0	0	0	0	0	0	0	0	0	0	0	0	0	0	0	0	0	0	0	0	0	0
Petrimonas	0	0	0	0	0	0	0	0	0	0	0	0	0	0	0	0	0	0	0	0	0	0	0	0	0	0	0	0	0	0	0	0	0	0	0	0	0	0	0	0	0	0	0	0	0	0	0	0	0
Parabacteroides	0	0	0	0	0	0	0	0	0	0	0	0	0	0	0	0	0	0	0	0	0	0	0	0	0	0	0	0	0	0	0	0	0	0	0	0	0	0	0	0	0	0	0	0	0	0	0	0	0
Gulbenkiania	0	0	0	0	0	0	0	0	0	0	0	0	0	0	0	0	0	0	0	0	0	0	0	0	0	0	0	0	0	0	0	0	0	0	0	0	0	0	0	0	0	0	0	0	0	0	0	0	0
Barnesiella	0	0	0	0	0	0	0	0	0	0	0	0	0	0	0	0	0	0	0	0	0	0	0	0	0	0	0	0	0	0	0	0	0	0	0	0	0	0	0	0	0	0	0	0	0	0	0	0	0
Aggregatibacter	0	0	0	0	0	0	0	0	0	0	0	0	0	0	0	0	0.0177016	0	0	0	0	0	0	0	0	0	0	0	0	0	0	0	0	0	0	0	0	0	0	0.428571	0	0	0	0	0	0	0	0	0
Alloscardovia	0	0	0	0	0	0	0	0	0	0	0	0	0	0	0	0	0	0	0	0	0	0	0	0	0	0	0	0	0	0	0	0	0	0	0	0	0	0	0	0	0	0	0	0	0	0	0	0	0
Lactonifactor	0	0	0	0	0	0	0	0	0	0	0	0	0	0	0	0	0	0	0	0	0	0	0	0	0	0	0	0	0	0	0	0	0	0	0	0	0	0	0	0	0	0	0	0	0	0	0	0	0
Adlercreutzia	0	0	0	0	0	0	0	0	0	0	0	0	0	0	0	0	0	0	0	0	0	0	0	0	0	0	0	0	0	0	0	0	0	0	0	0	0	0	0	0	0	0	0	0	0	0	0	0	0
Oscillibacter	0	0	0	0	0	0	0	0	0	0	0	0	0	0	0	0	0	0	0	0	0	0	0	0	0	0	0	0	0	0	0	0	0	0	0	0	0	0	0	0	0	0	0	0	0	0	0	0	0
Cloacibacillus	0	0	0	0	0	0	0	0	0	0	0	0	0	0	0	0	0	0	0	0	0	0	0	0	0	0	0	0	0	0	0	0	0	0	0	0	0	0	0	0	0	0	0	0	0	0	0	0	0
Sharpea	0	0	0	0	0	0	0	0	0	0	0	0	0	0	0	0	0	0	0	0	0	0	0	0	0	0	0	0	0	0	0	0	0	0	0	0	0	0	0	0	0	0	0	0	0	0	0	0	0
Parvimonas	0	0	0	0	0	0	0	0	0	0	0	0	0	0	0	0	0	0	0	0	0	0	0	0	0	0	0	0	0	0	0	0	0	0	0	0	0	0	0	0	0	0	0	0	0	0	0	0	0
Blautia	0	0	0	0	0	0	0	0	0	0	0	0	0	0	0	0	0	0	0	0	0	0	0	0	0	0	0	0	0	0	0	0	0	0	0	0	0	0	0	0	0	0	0	0	0	0	0	0	0
Butyricimonas	0	0	0	0	0	0	0	0	0	0	0	0	0	0	0	0	0	0	0	0	0	0	0	0	0	0	0	0	0	0	0	0	0	0	0	0	0	0	0	0	0	0	0	0	0	0	0	0	0
Paraprevotella	0	0	0	0	0	0	0	0	0	0	0	0	0	0	0	0	0	0	0	0	0	0	0	0	0	0	0	0	0	0	0	0	0	0	0	0	0	0	0	0	0	0	0	0	0	0	0	0	0
Parasutterella	0	0	0	0	0	0	0	0	0	0	0	0	0	0	0	0	0	0	0	0	0	0	0	0	0	0	0	0	0	0	0	0	0	0	0	0	0	0	0	0	0	0	0	0	0	0	0	0	0
Butyricicoccus	0	0	0	0	0	0	0	0	0	0	0	0	0	0	0	0	0	0	0	0	0	0	0	0	0	0	0	0	0	0	0	0	0	0	0	0	0	0	0	0	0	0	0	0	0	0	0	0	0
Robinsoniella	0	0	0	0	0	0	0	0	0	0	0	0	0	0	0	0	0	0	0	0	0	0	0	0	0	0	0	0	0	0	0	0	0	0	0	0	0	0	0	0	0	0	0	0	0	0	0	0	0
Pyramidobacter	0	0	0	0	0	0	0	0	0	0	0	0	0	0	0	0	0	0	0	0	0	0	0	0	0	0	0	0	0	0	0	0	0	0	0	0	0	0	0	0	0	0	0	0	0	0	0	0	0
Gordonibacter	0	0	0	0	0	0	0	0	0	0	0	0	0	0	0	0	0	0	0	0	0	0	0	0	0	0	0	0	0	0	0	0	0	0	0	0	0	0	0	0	0	0	0	0	0	0	0	0	0
Anaerosporobacter	0	0	0	0	0	0	0	0	0	0	0	0	0	0	0	0	0	0	0	0	0	0	0	0	0	0	0	0	0	0	0	0	0	0	0	0	0	0	0	0	0	0	0	0	0	0	0	0	0
Mycobacteroides	0	0	0	0	0	0	0	0	0	0	0	0	0	0	0	0	0	0	0	0	0	0	0	0	0	0	0	0	0	0	0	0	0	0	0	0	0	0	0	0	0	0	0	0	0	0	0	0	0
Necropsobacter	0	0	0	0	0	0	0	0	0	0	0	0	0	0	0	0	0	0	0	0	0	0	0	0	0	0	0	0	0	0	0	0	0	0	0	0	0	0	0	0	0	0	0	0	0	0	0	0	0
Phocaeicola	0	0	0	0	0	0	0	0	0	0	0	0	0	0	0	0	0	0	0	0	0	0	0	0	0	0	0	0	0	0	0	0	0	0	0	0	0	0	0	0	0	0	0	0	0	0	0	0	0
Christensenella	0	0	0	0	0	0	0	0	0	0	0	0	0	0	0	0	0	0	0	0	0	0	0	0	0	0	0	0	0	0	0	0	0	0	0	0	0	0	0	0	0	0	0	0	0	0	0	0	0
Pseudoflavonifractor	0	0	0	0	0	0	0	0	0	0	0	0	0	0	0	0	0	0	0	0	0	0	0	0	0	0	0	0	0	0	0	0	0	0	0	0	0	0	0	0	0	0	0	0	0	0	0	0	0
Murdochiella	0	0	0	0	0	0	0	0	0	0	0	0	0	0	0	0	0	0	0	0	0	0	0	0	0	0	0	0	0	0	0	0	0	0	0	0	0	0	0	0	0	0	0	0	0	0	0	0	0
Lachnoanaerobaculum	0	0	0	0	0	0	0	0	0	0	0	0	0	0	0	0	0	0	0	0	0	0	0	0	0	0	0	0	0	0	0	0	0	0	0	0	0	0	0	0	0	0	0	0	0	0.0246883	0.0145985	0	0
Stomatobaculum	0	0	0	0	0	0	0	0	0	0	0	0	0	0	0	0	0	0	0	0	0	0	0	0	0	0.0100287	0	0	0	0	0	0	0	0	0	0	0	0	0	0	0	0	0	0	0	0	0.0729927	0	0
Anaerosphaera	0	0	0	0	0	0	0	0	0	0	0	0	0	0	0	0	0	0	0	0	0	0	0	0	0	0	0	0	0	0	0	0	0	0	0	0	0	0	0	0	0	0	0	0	0	0	0	0	0
Eggerthia	0	0	0	0	0	0	0	0	0	0	0	0	0	0	0	0	0	0	0	0	0	0	0	0	0	0	0	0	0	0	0	0	0	0	0	0	0	0	0	0	0	0	0	0	0	0	0	0	0
Alloprevotella	0.0171806	0	0.0451128	0	0.0106392	0	0.034375	0	0	0.0296751	0.113939	0	0.0414099	0	0.0243648	0.205158	0.0112216	0	0	0	0.0444335	0.174314	0	0	0	0	0.0554466	0	0.0133982	0.0266443	0.020202	0	0	0	0	0	0	0.0129422	0	0	0	0	0.0122541	0	0	0	0	0	0
Lelliottia	0	0	0	0	0	0	0	0	0	0	0	0	0	0	0	0	0	0	0	0	0	0	0	0	0	0	0	0	0	0	0	0	0	0	0	0	0	0	0	0	0	0	0	0	0	0	0	0	0
Coprobacter	0	0	0	0	0	0	0	0	0	0	0	0	0	0	0	0	0	0	0	0	0	0	0	0	0	0	0	0	0	0	0	0	0	0	0	0	0	0	0	0	0	0	0	0	0	0	0	0	0
Intestinimonas	0	0	0	0	0	0	0	0	0	0	0	0	0	0	0	0	0	0	0	0	0	0	0	0	0	0	0	0	0	0	0	0	0	0	0	0	0	0	0	0	0	0	0	0	0	0	0	0	0
Fusicatenibacter	0	0	0	0	0	0	0	0	0	0	0	0	0	0	0	0	0	0	0	0	0	0	0	0	0	0	0	0	0	0	0	0	0	0	0	0	0	0	0	0	0	0	0	0	0	0	0	0	0
Eisenbergiella	0	0	0	0	0	0	0	0	0	0	0	0	0	0	0	0	0	0	0	0	0	0	0	0	0	0	0	0	0	0	0	0	0	0	0	0	0	0	0	0	0	0	0	0	0	0	0	0	0
Candidatus Stoquefichus	0	0	0	0	0	0	0	0	0	0	0	0	0	0	0	0	0	0	0	0	0	0	0	0	0	0	0	0	0	0	0	0	0	0	0	0	0	0	0	0	0	0	0	0	0	0	0	0	0
Dielma	0	0	0	0	0	0	0	0	0	0	0	0	0	0	0	0	0	0	0	0	0	0	0	0	0	0	0	0	0	0	0	0	0	0	0	0	0	0	0	0	0	0	0	0	0	0	0	0	0
Kallipyga	0	0	0	0	0	0	0	0	0	0	0	0	0	0	0	0	0	0	0	0	0	0	0	0	0	0	0	0	0	0	0	0	0	0	0	0	0	0	0	0	0	0	0	0	0	0	0	0	0
Senegalimassilia	0	0	0	0	0	0	0	0	0	0	0	0	0	0	0	0	0	0	0	0	0	0	0	0	0	0	0	0	0	0	0	0	0	0	0	0	0	0	0	0	0	0	0	0	0	0	0	0	0
Romboutsia	0	0	0	0	0	0	0	0	0	0	0	0	0	0	0	0	0	0	0	0	0	0	0	0	0	0	0	0	0	0	0	0	0	0	0	0	0	0	0	0	0	0	0	0	0	0	0	0	0
Intestinibacter	0	0	0	0	0	0	0	0	0	0	0	0	0	0	0	0	0	0	0	0	0	0	0	0	0	0	0	0	0	0	0	0	0	0	0	0	0	0	0	0	0	0	0	0	0	0	0	0	0
Asaccharospora	0	0	0	0	0	0	0	0	0	0	0	0	0	0	0	0	0	0	0	0	0	0	0	0	0	0	0	0	0	0	0	0	0	0	0	0	0	0	0	0	0	0	0	0	0	0	0	0	0
Erysipelatoclostridium	0	0	0	0	0	0	0	0	0	0	0	0	0	0	0	0	0	0	0	0	0	0	0	0	0	0	0	0	0	0	0	0	0	0	0	0	0	0	0	0	0	0	0	0	0	0	0	0	0
Lachnoclostridium	0	0	0	0	0	0	0	0	0	0	0	0	0	0	0	0	0	0	0	0	0	0	0	0	0	0	0	0	0	0	0	0	0	0	0	0	0	0	0	0	0	0	0	0	0	0	0	0	0
Tyzzerella	0	0	0	0	0	0	0	0	0	0	0	0	0	0	0	0	0	0	0	0	0	0	0	0	0	0	0	0	0	0	0	0	0	0	0	0	0	0	0	0	0	0	0	0	0	0	0	0	0
Faecalitalea	0	0	0	0	0	0	0	0	0	0	0	0	0	0	0	0	0	0	0	0	0	0	0	0	0	0	0	0	0	0	0	0	0	0	0	0	0	0	0	0	0	0	0	0	0	0	0	0	0
Holdemanella	0	0	0	0	0	0	0	0	0	0	0	0	0	0	0	0	0	0	0	0	0	0	0	0	0	0	0	0	0	0	0	0	0	0	0	0	0	0	0	0	0	0	0	0	0	0	0	0	0
Faecalicoccus	0	0	0	0	0	0	0	0	0	0	0	0	0	0	0	0	0	0	0	0	0	0	0	0	0	0	0	0	0	0	0	0	0	0	0	0	0	0	0	0	0	0	0	0	0	0	0	0	0
Ezakiella	0	0	0	0	0	0	0	0	0	0	0	0	0	0	0	0	0	0	0	0	0	0	0	0	0	0	0	0	0	0	0	0	0	0	0	0	0	0	0	0	0	0	0	0	0	0	0	0	0
Sanguibacteroides	0	0	0	0	0	0	0	0	0	0	0	0	0	0	0	0	0	0	0	0	0	0	0	0	0	0	0	0	0	0	0	0	0	0	0	0	0	0	0	0	0	0	0	0	0	0	0	0	0
Mageeibacillus	0	0	0	0	0	0	0	0	0	0	0	0	0	0	0	0	0	0	0	0	0	0	0	0	0	0	0	0	0	0	0	0	0	0	0	0	0	0	0	0	0	0	0	0	0	0	0	0	0
Hungatella	0	0	0	0	0	0	0	0	0	0	0	0	0	0	0	0	0	0	0	0	0	0	0	0	0	0	0	0	0	0	0	0	0	0	0	0	0	0	0	0	0	0	0	0	0	0	0	0	0
Fenollaria	0	0	0	0	0	0	0	0	0	0	0	0	0	0	0	0	0	0	0	0	0	0	0	0	0	0	0	0	0	0	0	0	0	0	0	0	0	0	0	0	0	0	0	0	0	0	0	0	0
Levyella	0	0	0	0	0	0	0	0	0	0	0	0	0	0	0	0	0	0	0	0	0	0	0	0	0	0	0	0	0	0	0	0	0	0	0	0	0	0	0	0	0	0	0	0	0	0	0	0	0
Faecalibaculum	0	0	0	0	0	0	0	0	0	0	0	0	0	0	0	0	0	0	0	0	0	0	0	0	0	0	0	0	0	0	0	0	0	0	0	0	0	0	0	0	0	0	0	0	0	0	0	0	0
Sellimonas	0	0	0	0	0	0	0	0	0	0	0	0	0	0	0	0	0	0	0	0	0	0	0	0	0	0	0	0	0	0	0	0	0	0	0	0	0	0	0	0	0	0	0	0	0	0	0	0	0
Lawsonella	0	0	0	0	0	0	0	0	0	0	0	0	0	0	0	0	0	0	0	0	0	0	0	0	0	0	0	0	0	0	0	0	0	0	0	0	0	0	0	0	0	0	0	0	0	0	0	0	0
Mycolicibacterium	0	0	0	0	0	0	0	0	0	0	0	0	0	0	0	0	0	0	0	0	0	0	0	0	0	0	0	0	0	0	0	0	0	0	0	0	0	0	0	0	0	0	0	0	0	0	0	0	0
Clostridioides	0	0	0	0	0	0	0	0	0	0	0	0	0	0	0	0	0	0	0	0	0	0	0	0	0	0	0	0	0	0	0	0	0	0	0	0	0	0	0	0	0	0	0	0	0	0	0	0	0
Ruthenibacterium	0	0	0	0	0	0	0	0	0	0	0	0	0	0	0	0	0	0	0	0	0	0	0	0	0	0	0	0	0	0	0	0	0	0	0	0	0	0	0	0	0	0	0	0	0	0	0	0	0
Gabonibacter	0	0	0	0	0	0	0	0	0	0	0	0	0	0	0	0	0	0	0	0	0	0	0	0	0	0	0	0	0	0	0	0	0	0	0	0	0	0	0	0	0	0	0	0	0	0	0	0	0
Pseudopropionibacterium	0	0	0	0	0	0	0	0	0	0	0	0	0	0	0	0	0	0	0	0	0	0	0	0	0	0	0	0	0	0	0	0	0	0	0	0	0	0	0	0	0	0	0	0	0	0	0	0	0
Peptoanaerobacter	0	0	0	0	0	0.0163376	0	0	0	0	0	0	0	0	0	0	0	0	0	0	0	0	0	0	0	0	0	0	0	0	0	0	0	0	0	0	0	0	0.0563276	0	0	0	0	0	0	0	0	0	0
Gabonia	0	0	0	0	0	0	0	0	0	0	0	0	0	0	0	0	0	0	0	0	0	0	0	0	0	0	0	0	0	0	0	0	0	0	0	0	0	0	0	0	0	0	0	0	0	0	0	0	0
Bariatricus	0	0	0	0	0	0	0	0	0	0	0	0	0	0	0	0	0	0	0	0	0	0	0	0	0	0	0	0	0	0	0	0	0	0	0	0	0	0	0	0	0	0	0	0	0	0	0	0	0
Neglecta	0	0	0	0	0	0	0	0	0	0	0	0	0	0	0	0	0	0	0	0	0	0	0	0	0	0	0	0	0	0	0	0	0	0	0	0	0	0	0	0	0	0	0	0	0	0	0	0	0
Emergencia	0	0	0	0	0	0	0	0	0	0	0	0	0	0	0	0	0	0	0	0	0	0	0	0	0	0	0	0	0	0	0	0	0	0	0	0	0	0	0	0	0	0	0	0	0	0	0	0	0
Culturomica	0	0	0	0	0	0	0	0	0	0	0	0	0	0	0	0	0	0	0	0	0	0	0	0	0	0	0	0	0	0	0	0	0	0	0	0	0	0	0	0	0	0	0	0	0	0	0	0	0
Mediterranea	0	0	0	0	0	0	0	0	0	0	0	0	0	0	0	0	0	0	0	0	0	0	0	0	0	0	0	0	0	0	0	0	0	0	0	0	0	0	0	0	0	0	0	0	0	0	0	0	0
Phocea	0	0	0	0	0	0	0	0	0	0	0	0	0	0	0	0	0	0	0	0	0	0	0	0	0	0	0	0	0	0	0	0	0	0	0	0	0	0	0	0	0	0	0	0	0	0	0	0	0
Prevotellamassilia	0	0	0	0	0	0	0	0	0	0	0	0	0	0	0	0	0	0	0	0	0	0	0	0	0	0	0	0	0	0	0	0	0	0	0	0	0.0204858	0	0	0	0	0	0	0	0	0	0	0	0
Traorella	0	0	0	0	0	0	0	0	0	0	0	0	0	0	0	0	0	0	0	0	0	0	0	0	0	0	0	0	0	0	0	0	0	0	0	0	0	0	0	0	0	0	0	0	0	0	0	0	0
Tidjanibacter	0	0	0	0	0	0	0	0	0	0	0	0	0	0	0	0	0	0	0	0	0	0	0	0	0	0	0	0	0	0	0	0	0	0	0	0	0	0	0	0	0	0	0	0	0	0	0	0	0
Bittarella	0	0	0	0	0	0	0	0	0	0	0	0	0	0	0	0	0	0	0	0	0	0	0	0	0	0	0	0	0	0	0	0	0	0	0	0	0	0	0	0	0	0	0	0	0	0	0	0	0
Neofamilia	0	0	0	0	0	0	0	0	0	0	0	0	0	0	0	0	0	0	0	0	0	0	0	0	0	0	0	0	0	0	0	0	0	0	0	0	0	0	0	0	0	0	0	0	0	0	0	0	0
Angelakisella	0	0	0	0	0	0	0	0	0	0	0	0	0	0	0	0	0	0	0	0	0	0	0	0	0	0	0	0	0	0	0	0	0	0	0	0	0	0	0	0	0	0	0	0	0	0	0	0	0
Libanicoccus	0	0	0	0	0	0	0	0	0	0	0	0	0	0	0	0	0	0	0	0	0	0	0	0	0	0	0	0	0	0	0	0	0	0	0	0	0	0	0	0	0	0	0	0	0	0	0	0	0
Merdibacter	0	0	0	0	0	0	0	0	0	0	0	0	0	0	0	0	0	0	0	0	0	0	0	0	0	0	0	0	0	0	0	0	0	0	0	0	0	0	0	0	0	0	0	0	0	0	0	0	0
Massilioclostridium	0	0	0	0	0	0	0	0	0	0	0	0	0	0	0	0	0	0	0	0	0	0	0	0	0	0	0	0	0	0	0	0	0	0	0	0	0	0	0	0	0	0	0	0	0	0	0	0	0
Criibacterium	0	0	0	0	0	0	0	0	0	0	0	0	0	0	0	0	0	0	0	0	0	0	0	0.0115736	0	0	0	0	0	0	0	0	0	0	0	0	0	0	0	0	0	0	0	0	0	0	0	0	0
Fournierella	0	0	0	0	0	0	0	0	0	0	0	0	0	0	0	0	0	0	0	0	0	0	0	0	0	0	0	0	0	0	0	0	0	0	0	0	0	0	0	0	0	0	0	0	0	0	0	0	0
Lagierella	0	0	0	0	0	0	0	0	0	0	0	0	0	0	0	0	0	0	0	0	0	0	0	0	0	0	0	0	0	0	0	0	0	0	0	0	0	0	0	0	0	0	0	0	0	0	0	0	0
Urmitella	0	0	0	0	0	0	0	0	0	0	0	0	0	0	0	0	0	0	0	0	0	0	0	0	0	0	0	0	0	0	0	0	0	0	0	0	0	0	0	0	0	0	0	0	0	0	0	0	0
Colibacter	0	0	0	0	0	0	0	0	0	0	0	0	0	0	0	0	0	0	0	0	0	0	0	0	0	0	0	0	0	0	0	0	0	0	0	0	0	0	0	0	0	0	0	0	0	0	0	0	0
Alterileibacterium	0	0	0	0	0	0	0	0	0	0	0	0	0	0	0	0	0	0	0	0	0	0	0	0	0	0	0	0	0	0	0	0	0	0	0	0	0	0	0	0	0	0	0	0	0	0	0	0	0
Negativibacillus	0	0	0	0	0	0	0	0	0	0	0	0	0	0	0	0	0	0	0	0	0	0	0	0	0	0	0	0	0	0	0	0	0	0	0	0	0	0	0	0	0	0	0	0	0	0	0	0	0
Duodenibacillus	0	0	0	0	0	0	0	0	0	0	0	0	0	0	0	0	0	0	0	0	0	0	0	0	0	0	0	0	0	0	0	0	0	0	0	0	0	0	0	0	0	0	0	0	0	0	0	0	0
[truncated: 33 more columns]
