# Supplementary material for: The Intratumor Microbiota Signatures Associate With Subtype, Tumor Stage, and Survival Status of Esophageal Carcinoma
Source: Front Oncol. 2021 Oct 27;11:754788. doi: 10.3389/fonc.2021.754788 (PMC8578860; doi:10.3389/fonc.2021.754788)
Supplement: Supplementary file 3 [file Table_2.xlsx]

## Sheet: Sheet1
Table S2 displays the lymphnode information for each tumor sample in this study.
disease type	name_ID	primary lymph node presentation assessment	lymph node examined count	number of lymphnodes positive by HE	number of lymphnodes positive by IHC
ESCC	TCGA-IG-A3I8-01A	YES	5	0	0
ESCC	TCGA-IG-A3QL-01A	YES	7	0	0
ESCC	TCGA-IG-A3Y9-01A	YES	12	0	0
ESCC	TCGA-IG-A3YA-01A	YES	4	0	0
ESCC	TCGA-IG-A3YB-01A	YES	3	1	Not reported
ESCC	TCGA-IG-A4P3-01A	YES	15	2	Not reported
ESCC	TCGA-IG-A4QT-01A	YES	17	0	Not reported
ESCC	TCGA-IG-A50L-01A	YES	1	1	Not reported
ESCC	TCGA-IG-A51D-01A	YES	1	1	Not reported
ESCC	TCGA-IG-A5B8-01A	YES	1	0	Not reported
ESCC	TCGA-IG-A5S3-01A	YES	2	0	Not reported
ESCC	TCGA-IG-A97I-01A	YES	4	0	Not reported
ESCC	TCGA-L5-A43H-01A	YES	23	2	0
ESCC	TCGA-L5-A43J-01A	YES	3	0	0
ESCC	TCGA-L5-A4OM-01A	YES	3	0	Not reported
ESCC	TCGA-L7-A56G-01A	Not reported	Not reported	Not reported	Not reported
ESCC	TCGA-LN-A49K-01A	NO	Not reported	Not reported	Not reported
ESCC	TCGA-LN-A49L-01A	NO	Not reported	Not reported	Not reported
ESCC	TCGA-LN-A49M-01A	NO	Not reported	Not reported	Not reported
ESCC	TCGA-LN-A49N-01A	YES	4	1	Not reported
ESCC	TCGA-LN-A49O-01A	NO	Not reported	Not reported	Not reported
ESCC	TCGA-LN-A49P-01A	NO	Not reported	Not reported	Not reported
ESCC	TCGA-LN-A49R-01A	YES	1	1	Not reported
ESCC	TCGA-LN-A49S-01A	NO	Not reported	Not reported	Not reported
ESCC	TCGA-LN-A49U-01A	NO	Not reported	Not reported	Not reported
ESCC	TCGA-LN-A49V-01A	NO	Not reported	Not reported	Not reported
ESCC	TCGA-LN-A49W-01A	YES	2	2	Not reported
ESCC	TCGA-LN-A49X-01A	NO	Not reported	Not reported	Not reported
ESCC	TCGA-LN-A49Y-01A	NO	Not reported	Not reported	Not reported
ESCC	TCGA-LN-A4A1-01A	NO	Not reported	Not reported	Not reported
ESCC	TCGA-LN-A4A2-01A	NO	Not reported	Not reported	Not reported
ESCC	TCGA-LN-A4A3-01A	YES	2	2	Not reported
ESCC	TCGA-LN-A4A4-01A	YES	2	2	Not reported
ESCC	TCGA-LN-A4A6-01A	NO	Not reported	Not reported	Not reported
ESCC	TCGA-LN-A4A8-01A	NO	Not reported	Not reported	Not reported
ESCC	TCGA-LN-A4MR-01A	NO	Not reported	Not reported	Not reported
ESCC	TCGA-LN-A5U5-01A	YES	8	5	Not reported
ESCC	TCGA-LN-A8I1-01A	NO	Not reported	Not reported	Not reported
ESCC	TCGA-LN-A9FQ-01A	NO	Not reported	Not reported	Not reported
ESCC	TCGA-V5-A7RC-01B	Not reported	Not reported	Not reported	Not reported
EAD	TCGA-JY-A93C-01A	YES	17	3	0
EAD	TCGA-L5-A43C-01A	YES	21	12	0
EAD	TCGA-L5-A43E-01A	YES	10	0	0
EAD	TCGA-L5-A43I-01A	YES	10	2	0
EAD	TCGA-L5-A43M-01A	YES	8	4	0
EAD	TCGA-L5-A4OE-01A	YES	17	3	Not reported
EAD	TCGA-L5-A4OF-01A	YES	18	1	Not reported
EAD	TCGA-L5-A4OG-01A	YES	5	0	Not reported
EAD	TCGA-L5-A4OH-01A	YES	9	0	0
EAD	TCGA-L5-A4OI-01A	YES	20	8	Not reported
EAD	TCGA-L5-A4OJ-01A	YES	16	0	Not reported
EAD	TCGA-L5-A4ON-01A	YES	10	1	Not reported
EAD	TCGA-L5-A4OP-01A	YES	11	0	Not reported
EAD	TCGA-L5-A4OR-01A	YES	12	0	Not reported
EAD	TCGA-L5-A4OS-01A	YES	13	1	Not reported
EAD	TCGA-L5-A4OT-01A	YES	11	6	Not reported
EAD	TCGA-L5-A891-01A	YES	30	2	0
EAD	TCGA-L5-A8NE-01A	YES	12	1	0
EAD	TCGA-L5-A8NN-01A	YES	10	4	0
EAD	TCGA-L7-A6VZ-01A	YES	20	15	0
